# Supplementary material for: Gestational exposure to cannabidiol leads to glucose intolerance in 3-month-old male offspring
Source: J Endocrinol. 2023 Nov 23;260(1):e230173. doi: 10.1530/JOE-23-0173 (PMC10762538; doi:10.1530/JOE-23-0173)
Supplement: Supplementary Table 1 [file supplementary_table_1.csv]

genes	Symbol	Description	logFC	logCPM	PValue	FDR
ENSRNOG00000040121	RGD1565158	similar to RIKEN cDNA 4921537P18 [Source:RGD Symbol;Acc:1565158]	6.65160082395184	-0.583817539637892	3.73122226856608E-60	4.9968528620637E-56
ENSRNOG00000017072	Slc16a14	solute carrier family 16, member 14 [Source:RGD Symbol;Acc:1309675]	4.244436082223	-0.976015327704009	9.12890648537471E-22	6.11271578260691E-18
ENSRNOG00000027060	Galr3	galanin receptor 3 [Source:RGD Symbol;Acc:2658]	3.80419589654519	-1.67148603028191	0.00461989049679069	0.0919707467083122
ENSRNOG00000036615	RGD1560242	similar to RIKEN cDNA 1700028P14 [Source:RGD Symbol;Acc:1560242]	2.84123202857867	0.0686127721667405	0.0939611782779122	0.420142938062705
ENSRNOG00000010834	Mpped1	metallophosphoesterase domain containing 1 [Source:RGD Symbol;Acc:1308244]	2.70007101456529	0.284501448281	0.123607143783331	0.475919502998138
ENSRNOG00000010388	Slco1a3	solute carrier organic anion transporter family member 1A3 [Source:RGD Symbol;Acc:621387]	2.61443874443573	-0.651622160593764	3.7030821542468E-06	0.000661222349462308
ENSRNOG00000004200	Sybu	syntabulin [Source:RGD Symbol;Acc:1564335]	2.54530022786482	2.20548682896341	0.00255265341951297	0.0633522680622428
ENSRNOG00000042717	Ciart	circadian associated repressor of transcription [Source:RGD Symbol;Acc:1566380]	2.44864411092854	0.22657235307103	1.18998934039377E-09	7.24378965752426E-07
ENSRNOG00000043048	Zfp951	zinc finger protein 951 [Source:RGD Symbol;Acc:2301011]	2.29942036435456	-1.00603269271229	0.00746222443335063	0.120400759306393
ENSRNOG00000009332	Rec114	REC114 meiotic recombination protein [Source:RGD Symbol;Acc:1311874]	2.29676847266136	-1.84341698672362	0.00964134124534814	0.13721237189979
ENSRNOG00000019050	Ifit1	interferon-induced protein with tetratricopeptide repeats 1 [Source:MGI Symbol;Acc:MGI:99450]	2.20342814863508	3.57405862046299	0.102877934725832	0.438352307301412
ENSRNOG00000032618	Mst1r	macrophage stimulating 1 receptor [Source:RGD Symbol;Acc:1306465]	1.92067937411263	3.3198054044092	0.000148778233209062	0.00981496600559485
ENSRNOG00000050035	Sall4	spalt-like transcription factor 4 [Source:RGD Symbol;Acc:1597672]	1.90573938134066	-2.0214749457274	1.36621937276927E-05	0.00184818721195761
ENSRNOG00000030547	Dpp6	dipeptidyl peptidase like 6 [Source:RGD Symbol;Acc:68402]	1.77134839959551	0.335356475725709	0.0784713802408786	0.386049346876775
ENSRNOG00000006663	Usp2	ubiquitin specific peptidase 2 [Source:RGD Symbol;Acc:621073]	1.75571289589866	3.83452426097861	2.56458117219887E-06	0.000493134531859758
ENSRNOG00000024651	Greb1	growth regulating estrogen receptor binding 1 [Source:RGD Symbol;Acc:1564091]	1.74682879250376	-1.25024365718152	0.000283788904582557	0.0157045496288
ENSRNOG00000007332	Sstr3	somatostatin receptor 3 [Source:RGD Symbol;Acc:620308]	1.74305496587028	3.31633477492593	0.0663938499547464	0.357949451929937
ENSRNOG00000002192	Rell1	RELT-like 1 [Source:RGD Symbol;Acc:1307468]	1.69920156673453	3.77063976432867	7.4202559402163E-11	7.09800482509833E-08
ENSRNOG00000007012	Ly75	lymphocyte antigen 75 [Source:RGD Symbol;Acc:1565962]	1.69340485754919	1.08370450341827	0.000274669534285563	0.0153906878792981
ENSRNOG00000017788	Katnal2	katanin catalytic subunit A1 like 2 [Source:RGD Symbol;Acc:1564708]	1.63692668470327	-0.152862796709227	3.66658588119665E-05	0.00376064848876206
ENSRNOG00000007387	Per1	period circadian regulator 1 [Source:RGD Symbol;Acc:727863]	1.62739260698584	4.21133573239168	1.10144331545073E-11	1.47505288805162E-08
ENSRNOG00000003616	Grem2	gremlin 2, DAN family BMP antagonist [Source:RGD Symbol;Acc:1560008]	1.60340256561596	3.95285536311034	4.39031618401093E-10	3.29250606261717E-07
ENSRNOG00000011490	Angptl8	angiopoietin-like 8 [Source:RGD Symbol;Acc:2320121]	1.5982570360089	7.4390310326445	6.31287524843397E-05	0.00545432421464695
ENSRNOG00000032522	B630019K06Rik	RIKEN cDNA B630019K06 gene [Source:RGD Symbol;Acc:15003958]	1.57353470736475	1.12296338423738	4.48553432194175E-05	0.00427346876285192
ENSRNOG00000001388	Sds	serine dehydratase [Source:RGD Symbol;Acc:67376]	1.56778601078076	6.30723106553671	0.000185291035696288	0.0114880442131698
ENSRNOG00000068984	Gbp1	guanylate binding protein 1 [Source:RGD Symbol;Acc:1311877]	1.55768984301181	-1.82836586805306	0.00049452386943793	0.0226269553220141
ENSRNOG00000063398	Nat8	N-acetyltransferase 8 [Source:RGD Symbol;Acc:621609]	1.51244501941746	2.33895551597794	0.00109926049599308	0.0377469142624084
ENSRNOG00000030018	Gzmc	granzyme C [Source:RGD Symbol;Acc:620019]	1.49586228452082	-1.87461489762301	0.0519947951388112	0.322240701204019
ENSRNOG00000023809	Opcml	opioid binding protein/cell adhesion molecule-like [Source:RGD Symbol;Acc:620635]	1.48230425816516	-1.47372634250572	0.0206095663205631	0.205253024611761
ENSRNOG00000030170	Krt10	keratin 10 [Source:RGD Symbol;Acc:1359092]	1.46838988665041	2.7605829739649	0.00156397817201367	0.046567142209997
ENSRNOG00000048961	Bhlhe41	basic helix-loop-helix family, member e41 [Source:RGD Symbol;Acc:70900]	1.46020823424835	-0.475669778739254	0.00046667529580982	0.0219288265315267
ENSRNOG00000054142	Slc30a2	solute carrier family 30 member 2 [Source:RGD Symbol;Acc:3707]	1.43261746642144	-0.411243716782479	0.0550027061187268	0.3292786054278
ENSRNOG00000021691	Ccdc92	coiled-coil domain containing 92 [Source:RGD Symbol;Acc:1601131]	1.42422796279264	-0.135199609536929	0.081631341774948	0.393806530637645
ENSRNOG00000008942	Pcare	photoreceptor cilium actin regulator [Source:RGD Symbol;Acc:1304963]	1.42373519651451	2.74756295928407	0.0378372040641821	0.280108256952751
ENSRNOG00000021027	Dbp	D-box binding PAR bZIP transcription factor [Source:RGD Symbol;Acc:2491]	1.42100101246998	6.53928059358881	0.0106838541121358	0.14456537464983
ENSRNOG00000008842	Cyp4a8	cytochrome P450, family 4, subfamily a, polypeptide 8 [Source:RGD Symbol;Acc:628846]	1.41305832232551	5.23542009559529	0.0022350642806253	0.0580193243925907
ENSRNOG00000002418	Tgfb2	transforming growth factor, beta 2 [Source:RGD Symbol;Acc:70491]	1.39213100760759	1.55630236331439	3.8752711060547E-08	1.67411711781563E-05
ENSRNOG00000003634	Zfp354a	zinc finger protein 354A [Source:RGD Symbol;Acc:2967]	1.38635588724804	3.9563339010777	1.38006810928734E-05	0.00184818721195761
ENSRNOG00000012721	Ednra	endothelin receptor type A [Source:RGD Symbol;Acc:2535]	1.37916331470111	1.29428170167427	0.00225030564722814	0.0582903157208496
ENSRNOG00000062320	Apof	apolipoprotein F [Source:RGD Symbol;Acc:1560713]	1.3782601194299	6.73636571661488	2.71582112994178E-15	7.27405531443605E-12
ENSRNOG00000068266	Nxpe5	neurexophilin and PC-esterase domain family, member 5 [Source:RGD Symbol;Acc:1588255]	1.356154066989	0.439667035998595	0.227995281739886	0.611587421736246
ENSRNOG00000063974	ENSRNOG00000063974	uncharacterized LOC102547700 [Source:RGD Symbol;Acc:7606883]	1.3471133963382	2.26814386084576	1.77918857939348E-06	0.000366567591619038
ENSRNOG00000007229	Nr0b2	nuclear receptor subfamily 0, group B, member 2 [Source:RGD Symbol;Acc:621032]	1.34060709753069	4.85312661256494	0.000751637664664713	0.0296865841218267
ENSRNOG00000027024	Rgs16	regulator of G-protein signaling 16 [Source:RGD Symbol;Acc:1589741]	1.31182622063613	2.65629121109207	0.151015737713701	0.517036797825836
ENSRNOG00000039891	Adgrg5	adhesion G protein-coupled receptor G5 [Source:RGD Symbol;Acc:1305559]	1.31040378592937	0.338954058399011	3.38218840997981E-07	0.000105335505084766
ENSRNOG00000019630	Hacl1	2-hydroxyacyl-CoA lyase 1 [Source:RGD Symbol;Acc:619849]	1.31030658835587	7.59948404580185	9.28870624942252E-07	0.000234706328475974
ENSRNOG00000063855	Cyp2b1	cytochrome P450, family 2, subfamily b, polypeptide 1 [Source:RGD Symbol;Acc:2466]	1.30517594383022	4.25834820264625	0.0588822920973512	0.340425737175102
ENSRNOG00000054391	Snrpn	SNRPN upstream reading frame [Source:RGD Symbol;Acc:69269]	1.30353979037291	-0.853910389446903	0.00035431724311165	0.0182500635375047
ENSRNOG00000056422	Snord104	small nucleolar RNA, C/D box 104 [Source:RGD Symbol;Acc:15010230]	1.28690485117939	-1.37286057201545	0.000548998710437563	0.024026767092091
ENSRNOG00000028650	Inf2	inverted formin 2 [Source:RGD Symbol;Acc:1308350]	1.27569998483042	4.7460895638166	1.94062779671746E-10	1.62430546585252E-07
ENSRNOG00000016167	Spata2L	spermatogenesis associated 2-like [Source:RGD Symbol;Acc:1560840]	1.27031745612369	3.78469434377858	0.000308521403450609	0.0165268745400422
ENSRNOG00000009754	Nampt	nicotinamide phosphoribosyltransferase [Source:RGD Symbol;Acc:631365]	1.25610573359559	6.76276902890958	0.000200406895279527	0.0121993142799247
ENSRNOG00000007235	Atp5mc1	ATP synthase membrane subunit c locus 1 [Source:RGD Symbol;Acc:61933]	1.25091316410491	-0.662477591235075	0.00313000503560055	0.0714846080897029
ENSRNOG00000059765	Asic1	acid sensing ion channel subunit 1 [Source:RGD Symbol;Acc:71062]	1.23403117639459	-1.71805552231358	0.118509914154794	0.468028537411088
ENSRNOG00000061813	Ly6c	Ly6-C antigen [Source:RGD Symbol;Acc:621266]	1.23158341050243	1.73475884860799	0.00171976918699905	0.0498509717582063
ENSRNOG00000029644	Clec2l	C-type lectin domain family 2, member L [Source:RGD Symbol;Acc:1565373]	1.22911546113276	-0.569170646640331	0.0398242121615024	0.285812352233033
ENSRNOG00000011205	Ccl3	C-C motif chemokine ligand 3 [Source:RGD Symbol;Acc:3647]	1.22507468122572	-1.54740027752542	0.000671634615884208	0.0277608974565472
ENSRNOG00000010589	Zfp622	zinc finger protein 622 [Source:RGD Symbol;Acc:1309146]	1.21682481210203	4.97494431073636	5.06278416323197E-10	3.5684634481054E-07
ENSRNOG00000026235	Hk3	hexokinase 3 [Source:RGD Symbol;Acc:2798]	1.21297953735308	2.50755155150811	1.74054797830289E-06	0.000364209664459879
ENSRNOG00000014832	Mapkapk3	MAPK activated protein kinase 3 [Source:RGD Symbol;Acc:1304980]	1.19658138898881	2.57071166721486	1.48412223574628E-11	1.80685136191947E-08
ENSRNOG00000014712	Zfp39	zinc finger protein 39 [Source:RGD Symbol;Acc:1306633]	1.19433435321247	0.212566039730892	2.40693910946911E-08	1.15120459121465E-05
ENSRNOG00000019354	Ptch1	patched 1 [Source:RGD Symbol;Acc:621425]	1.19351975271937	5.26542879212119	2.44729037988215E-14	4.68201610962597E-11
ENSRNOG00000029223	Prss32	protease, serine, 32 [Source:RGD Symbol;Acc:1311905]	1.19225721436958	2.43543977697207	0.000144551645465018	0.00968326440887279
ENSRNOG00000006972	Zfp189	zinc finger protein 189 [Source:RGD Symbol;Acc:1306510]	1.18785875255352	4.19288151805893	1.25259580433795E-07	4.30122128504972E-05
ENSRNOG00000043098	Mt2A	metallothionein 2A [Source:RGD Symbol;Acc:1592345]	1.18159957822578	4.57245698930616	0.0813079847386878	0.393096220801627
ENSRNOG00000020136	Tgm1	transglutaminase 1 [Source:RGD Symbol;Acc:61838]	1.17189709973023	1.17402726769778	0.00738041955452905	0.119659296215803
ENSRNOG00000001720	Hes1	hes family bHLH transcription factor 1 [Source:RGD Symbol;Acc:62081]	1.16978966645435	4.82886252625973	0.00169608500840714	0.0493781965925835
ENSRNOG00000070591	H2bc18	histone H2B type 2-B-like [Source:RGD Symbol;Acc:6487821]	1.16743684859223	1.15214965199497	0.00200653037324876	0.0546167779645272
ENSRNOG00000014075	Clybl	citramalyl-CoA lyase [Source:RGD Symbol;Acc:1304615]	1.16736352523136	2.54843464312404	6.99749104322146E-14	1.17138000063527E-10
ENSRNOG00000027784	Tsku	tsukushi, small leucine rich proteoglycan [Source:RGD Symbol;Acc:1359311]	1.16305761117201	8.57127792672048	0.00162530420156839	0.0480487281841147
ENSRNOG00000027341	Tenm2	teneurin transmembrane protein 2 [Source:RGD Symbol;Acc:727907]	1.16226969581816	-0.82246844083737	0.0550505622180164	0.329322843380633
ENSRNOG00000013823	Cers3	ceramide synthase 3 [Source:RGD Symbol;Acc:1564356]	1.15913145804717	-0.469065129483151	0.0196870460172655	0.200765793084266
ENSRNOG00000029668	Wfdc21	WAP four-disulfide core domain 21 [Source:RGD Symbol;Acc:1303147]	1.14761174536379	4.39467464786823	0.0879804708009597	0.407922009324422
ENSRNOG00000010549	Tspo	translocator protein [Source:RGD Symbol;Acc:2228]	1.14607940791274	1.53605646810362	3.61986833151766E-07	0.000107727281545966
ENSRNOG00000046699	Slpi	secretory leukocyte peptidase inhibitor [Source:RGD Symbol;Acc:621768]	1.13690984422402	1.85800553324112	8.26858379081402E-07	0.00021294783485881
ENSRNOG00000039656	Abca17	ATP-binding cassette, subfamily A (ABC1), member 17 [Source:RGD Symbol;Acc:1560494]	1.13054949995003	-1.26951303236949	0.0277262461550609	0.241990618539964
ENSRNOG00000015562	Cdh17	cadherin 17 [Source:RGD Symbol;Acc:619748]	1.12757839508879	6.82428695940231	0.054086525306983	0.326862250411153
ENSRNOG00000049851	Fmo6	flavin containing monooxygenase 6 [Source:RGD Symbol;Acc:1559491]	1.11817786915237	-0.0174396210779825	0.0870893955037945	0.407273219533385
ENSRNOG00000070062	ENSRNOG00000070062	uncharacterized LOC108348488 [Source:RGD Symbol;Acc:11392724]	1.11523369026088	0.499214112396298	0.000183889600021194	0.0114541838301574
ENSRNOG00000059435	SNORD18	Small nucleolar RNA SNORD18 [Source:RGD Symbol;Acc:15012562]	1.10753031337172	-1.72607160388928	0.0116210276368299	0.152129816336683
ENSRNOG00000035602	Mir3591	microRNA 3591 [Source:RGD Symbol;Acc:4888568]	1.09819516114317	1.99389440599768	0.00323665841350437	0.0726052419994145
ENSRNOG00000029508	Slpil2	antileukoproteinase-like 2 [Source:RGD Symbol;Acc:1303102]	1.09382191613883	-0.4332603162302	0.000655689677253227	0.027289041267308
ENSRNOG00000008095	Onecut1	one cut homeobox 1 [Source:RGD Symbol;Acc:2811]	1.09250049011631	4.28388319451629	0.0106254245234466	0.144316110768759
ENSRNOG00000029262	AABR07053166.1	similar to Ac2-210 [Source:RGD Symbol;Acc:1560017]	1.08970234828337	-1.27736446273042	0.0160527773010668	0.18151030310996
ENSRNOG00000016535	Ccl22	C-C motif chemokine ligand 22 [Source:RGD Symbol;Acc:619933]	1.0863787906999	-1.80341535298464	0.00422418768103385	0.0858426728746667
ENSRNOG00000048053	AC128859.3	schlafen family member 1 [Source:RGD Symbol;Acc:1583007]	1.0791043851147	0.518635304860398	0.00256359909439542	0.0633522680622428
ENSRNOG00000018969	Gpatch4	G patch domain containing 4 [Source:RGD Symbol;Acc:1311086]	1.07488182619363	2.35811315847631	0.00140045572796196	0.043922489716315
ENSRNOG00000009564	Prr15	proline rich 15 [Source:RGD Symbol;Acc:1311589]	1.06771179655756	-1.82276780247288	0.00951622754340788	0.136153874700878
ENSRNOG00000018413	Per3	period circadian regulator 3 [Source:RGD Symbol;Acc:621581]	1.05942863477634	4.37984708897745	0.0104750559934538	0.143267838200087
ENSRNOG00000031851	Ndufa4l2	NDUFA4, mitochondrial complex associated like 2 [Source:RGD Symbol;Acc:2324558]	1.05110824615035	-1.53526983115866	0.161844227732698	0.53379812000245
ENSRNOG00000067168	Prelid2	PRELI domain containing 2 [Source:RGD Symbol;Acc:1584707]	1.05062434610489	3.88225236916033	2.63265403991161E-09	1.51006495030736E-06
ENSRNOG00000059799	Ficd	FIC domain protein adenylyltransferase [Source:RGD Symbol;Acc:1359391]	1.04795067252658	4.67499053812358	0.0147134951104217	0.172693362417851
ENSRNOG00000025164	Bhlha15	basic helix-loop-helix family, member a15 [Source:RGD Symbol;Acc:3091]	1.03993711611054	3.08040838484188	0.125755604951546	0.479123488338862
ENSRNOG00000056942	SNORD31	Small nucleolar RNA SNORD31 [Source:RGD Symbol;Acc:15010636]	1.01121079924801	-1.51743241451405	0.00106563419060301	0.0366863061196799
ENSRNOG00000031743	Gbp2	guanylate binding protein 2 [Source:RGD Symbol;Acc:621810]	0.997642501299853	3.5156521925361	7.61443182728532E-06	0.00122858398832536
ENSRNOG00000019217	Adrb2	adrenergic receptor, beta 2 [Source:MGI Symbol;Acc:MGI:87938]	0.995482883024961	-0.156676301759744	0.000105296025744498	0.0079668043885329
ENSRNOG00000007483	Ccnf	cyclin F [Source:RGD Symbol;Acc:67401]	0.994371597462669	3.20053082107973	0.00251958433867861	0.0631877780216929
ENSRNOG00000052444	Samd9	sterile alpha motif domain containing 9 [Source:RGD Symbol;Acc:1563091]	0.988947313050548	2.46041344631412	2.68956958605272E-06	0.000507305857696029
ENSRNOG00000014201	Manf	mesencephalic astrocyte-derived neurotrophic factor [Source:MGI Symbol;Acc:MGI:1922090]	0.984446507830111	0.566460925574015	0.00256398814887512	0.0633522680622428
ENSRNOG00000023969	Herc6	HECT and RLD domain containing E3 ubiquitin protein ligase family member 6 [Source:RGD Symbol;Acc:1561739]	0.979672858063468	3.85406572492069	0.000338739481552008	0.0176067130650886
ENSRNOG00000018785	Slc16a13	solute carrier family 16, member 13 [Source:RGD Symbol;Acc:1359138]	0.977973886709119	-1.7015485199491	0.0145448908042118	0.171871037532313
ENSRNOG00000046214	Cyp27b1	cytochrome P450, family 27, subfamily b, polypeptide 1 [Source:RGD Symbol;Acc:69192]	0.976863144659199	-1.84427648947115	0.0546867162140484	0.328755560959816
ENSRNOG00000030332	Ighg1	immunoglobulin heavy constant gamma 1 [Source:RGD Symbol;Acc:1359539]	0.974293511233938	-1.26072925853779	0.149953995508194	0.515625057060691
ENSRNOG00000002345	Rasgef1b	RasGEF domain family, member 1B [Source:RGD Symbol;Acc:1562220]	0.972258599961461	4.04881195671757	0.000119121839298518	0.00857677242949329
ENSRNOG00000071203	U6	U6 spliceosomal RNA [Source:RGD Symbol;Acc:41211607]	0.96931212865087	0.564790845033897	0.01163913366618	0.15221804497801
ENSRNOG00000012757	Nek3	NIMA-related kinase 3 [Source:RGD Symbol;Acc:1307419]	0.969136690255517	2.25907738716355	1.03994742554623E-05	0.00151380173075164
ENSRNOG00000028243	Derl3	derlin 3 [Source:RGD Symbol;Acc:1597373]	0.968539643412765	1.52170361288942	0.00261008508902379	0.0639365786663835
ENSRNOG00000070399	ENSRNOG00000070399	similar to guanylate binding protein family, member 6 [Source:RGD Symbol;Acc:1584233]	0.967380719609237	-1.28604654955971	0.00864911046391465	0.129645432564569
ENSRNOG00000062383	Dio2	iodothyronine deiodinase 2 [Source:RGD Symbol;Acc:68418]	0.96610451490552	-2.40781248228023	0.333286188975374	0.706229215626298
ENSRNOG00000005479	Slc1a2	solute carrier family 1 member 2 [Source:RGD Symbol;Acc:3697]	0.964711153300628	2.4712381754341	0.00442629559689302	0.0891539187289671
ENSRNOG00000057399	Mir294	microRNA 294 [Source:RGD Symbol;Acc:2325474]	0.962804541229178	2.06617799954768	4.27030954345084E-07	0.000119141636262278
ENSRNOG00000068669	Ankrd66	ankyrin repeat domain 66 [Source:RGD Symbol;Acc:1560151]	0.960707284398986	-1.19362999487197	0.198331570032764	0.576738060481719
ENSRNOG00000031024	Sirpd	signal-regulatory protein delta [Source:RGD Symbol;Acc:2321536]	0.959766894622267	-1.40031008954392	0.00559720455436898	0.102401316109439
ENSRNOG00000002659	Ciita	class II, major histocompatibility complex, transactivator [Source:RGD Symbol;Acc:619813]	0.958530787576597	1.86626332205943	0.00029562987204041	0.0160938018144926
ENSRNOG00000065361	Snora52	small nucleolar RNA SNORA52 [Source:RGD Symbol;Acc:41303933]	0.953029521236222	-1.52840047884989	0.0157470380640215	0.179782040710466
ENSRNOG00000052300	Snord35b	small nucleolar RNA, C/D box 35B [Source:RGD Symbol;Acc:15007051]	0.950570334113094	-1.71585539450022	0.012383211983831	0.156964466817927
ENSRNOG00000004006	Dnajb9	DnaJ heat shock protein family (Hsp40) member B9 [Source:RGD Symbol;Acc:3070]	0.95002587978206	6.03270839637754	0.0064308358462126	0.110554240888933
ENSRNOG00000024899	Cxcl13	C-X-C motif chemokine ligand 13 [Source:RGD Symbol;Acc:1564256]	0.949373202965493	-0.563069201237566	0.0197309611506262	0.200940708539305
ENSRNOG00000004207	Eml5	EMAP like 5 [Source:RGD Symbol;Acc:1303275]	0.946738191502978	3.62062117593715	0.00015625019167946	0.0102073295949821
ENSRNOG00000056886	Mir291b	microRNA 291b [Source:RGD Symbol;Acc:4888545]	0.945722033833053	2.39368816519901	2.55398164208322E-05	0.00275830017344988
ENSRNOG00000046257	Ctdspl	CTD small phosphatase like [Source:RGD Symbol;Acc:1304841]	0.94541042324558	3.89362394635914	4.74599979815832E-06	0.000814851657653029
ENSRNOG00000052528	SNORA73	Small nucleolar RNA SNORA73 family [Source:RGD Symbol;Acc:15007222]	0.945339121215014	-1.55909643585288	0.0291527794394206	0.248197089798297
ENSRNOG00000028440	Apcdd1l	APC down-regulated 1 like [Source:RGD Symbol;Acc:1562045]	0.938102417029186	-1.52590269682054	0.0253139173527008	0.231613948010857
ENSRNOG00000053739	U1	U1 spliceosomal RNA [Source:RGD Symbol;Acc:15008145]	0.935170250529147	-1.01875608914276	0.00664142624533433	0.1124424529425
ENSRNOG00000000165	Pfkfb1	6-phosphofructo-2-kinase/fructose-2,6-biphosphatase 1 [Source:MGI Symbol;Acc:MGI:107816]	0.927446514193397	5.38082410554898	0.00689283461290149	0.115530464500597
ENSRNOG00000047631	Eef1akmt3	EEF1A lysine methyltransferase 3 [Source:RGD Symbol;Acc:1590711]	0.926175971109216	-1.36810115150891	0.00681822551146913	0.114566720262979
ENSRNOG00000033348	Duox1	dual oxidase 1 [Source:RGD Symbol;Acc:628760]	0.921759171196614	0.734170095917538	0.22355296501961	0.605933578097627
ENSRNOG00000000451	RT1-Ba	RT1 class II, locus Ba [Source:RGD Symbol;Acc:1595867]	0.918018551625496	5.27742302726178	0.0150500544347839	0.174624319874334
ENSRNOG00000068524	ENSRNOG00000068524	40S ribosomal protein S29 pseudogene [Source:RGD Symbol;Acc:11452897]	0.909720279480419	-1.91818940341307	0.0617609565770879	0.346404979909898
ENSRNOG00000056688	Acnat1	acyl-coenzyme A amino acid N-acyltransferase 1 [Source:RGD Symbol;Acc:1584701]	0.897041063634146	6.61170985437586	0.00116906570092884	0.0391646464156917
ENSRNOG00000032246	Acsm3	acyl-CoA synthetase medium-chain family member 3 [Source:RGD Symbol;Acc:62086]	0.893974603310254	3.68488506628689	0.236723226870556	0.620876900558263
ENSRNOG00000032844	RT1-Da	RT1 class II, locus Da [Source:RGD Symbol;Acc:1593283]	0.89044290575823	5.45450345171706	0.00974803004888082	0.137997482467877
ENSRNOG00000006118	Klf10	Kruppel-like factor 10 [Source:RGD Symbol;Acc:621652]	0.890182644672037	4.64632807504981	0.003228910758051	0.0725529746171459
ENSRNOG00000016957	Igfbp2	insulin-like growth factor binding protein 2 [Source:RGD Symbol;Acc:2873]	0.886812435924523	-0.472606853456199	0.169508958174575	0.544034908126776
ENSRNOG00000014008	Mfsd2a	major facilitator superfamily domain containing 2A [Source:RGD Symbol;Acc:1310174]	0.885715611931968	5.91071075276223	0.0106869564593288	0.14456537464983
ENSRNOG00000018735	Cd74	CD74 molecule [Source:RGD Symbol;Acc:2313]	0.885294362021045	7.02052444009404	0.00770926697774924	0.121604833175522
ENSRNOG00000019728	Itgam	integrin subunit alpha M [Source:RGD Symbol;Acc:2926]	0.884933814619964	1.21200603495705	0.00889469585582687	0.131767441262426
ENSRNOG00000033215	RT1-Db1	RT1 class II, locus Db1 [Source:RGD Symbol;Acc:1593282]	0.882965403497	4.94102364616892	0.0265436411449828	0.237774208838535
ENSRNOG00000007319	Trib3	tribbles pseudokinase 3 [Source:RGD Symbol;Acc:708432]	0.880744904322749	2.7003414203943	0.000574470751604638	0.0245009946034692
ENSRNOG00000002653	Kcnk2	potassium two pore domain channel subfamily K member 2 [Source:RGD Symbol;Acc:621448]	0.880737780647048	-1.49388355922334	0.130324545836484	0.486564348436629
ENSRNOG00000016217	Gtpbp4	GTP binding protein 4 [Source:RGD Symbol;Acc:620783]	0.876782938004872	3.72786946293447	0.000500759363323135	0.0226559776811602
ENSRNOG00000066489	ENSRNOG00000066489	zinc finger protein 120-like [Source:RGD Symbol;Acc:7528461]	0.874969378754125	-1.82121883391971	0.0531255153878786	0.324421751971942
ENSRNOG00000054973	Snora65	small nucleolar RNA, H/ACA box 65 [Source:RGD Symbol;Acc:15009095]	0.873690336284801	-1.41910467039566	0.00979496295818708	0.138353379614167
ENSRNOG00000051605	Gm23187	predicted gene, 23187 [Source:RGD Symbol;Acc:15006530]	0.873625829503624	-1.07898659433535	0.00217270340565866	0.0568297734542594
ENSRNOG00000008642	Snx11	sorting nexin 11 [Source:RGD Symbol;Acc:1307319]	0.872940995815106	5.24208887706312	1.45185927543745E-05	0.0019250791501642
ENSRNOG00000042455	Tlr12	toll-like receptor 12 [Source:RGD Symbol;Acc:1559145]	0.872012472475256	-0.13349611623751	0.0343411376923941	0.270284146427872
ENSRNOG00000019412	Rhbg	Rh family B glycoprotein [Source:RGD Symbol;Acc:727813]	0.871699615651784	1.310240415865	0.00232474734009014	0.0591882440655649
ENSRNOG00000006930	Casq1	calsequestrin 1 [Source:RGD Symbol;Acc:1586677]	0.866207739755001	0.823931694265819	0.0495010488795138	0.315825653451381
ENSRNOG00000015448	Dipk1c	divergent protein kinase domain 1C [Source:RGD Symbol;Acc:1559694]	0.863369682602685	-1.92092798318185	0.211185128659569	0.595109532918879
ENSRNOG00000055658	Snord69	small nucleolar RNA, C/D box 69 [Source:RGD Symbol;Acc:15009622]	0.861974432320135	-0.714063550529529	0.00126219657680924	0.0410275159141489
ENSRNOG00000015149	Nrg4	neuregulin 4 [Source:RGD Symbol;Acc:1589860]	0.85890917324374	0.811764993068529	0.00164382134525936	0.0482764374028802
ENSRNOG00000016894	Dnd1	DND microRNA-mediated repression inhibitor 1 [Source:RGD Symbol;Acc:1583648]	0.851903393689697	-1.42465110681183	0.0390129194190562	0.282870068684353
ENSRNOG00000010298	Xbp1	X-box binding protein 1 [Source:RGD Symbol;Acc:1303073]	0.8518842958051	8.21417056055754	1.80705959524095E-10	1.61334280663112E-07
ENSRNOG00000021206	Plaat3	phospholipase A and acyltransferase 3 [Source:RGD Symbol;Acc:2829]	0.850649747230927	3.69062317240539	0.365202078961345	0.728841776000701
ENSRNOG00000057453	Mir293	microRNA 293 [Source:RGD Symbol;Acc:2325475]	0.846633932911113	1.9432244424026	0.0017433711641613	0.0499499324747483
ENSRNOG00000001052	Slc25a30	solute carrier family 25, member 30 [Source:RGD Symbol;Acc:1359702]	0.843963981435202	7.80617820847979	0.0618247815705929	0.346404979909898
ENSRNOG00000016262	Dnase2b	deoxyribonuclease 2 beta [Source:RGD Symbol;Acc:70901]	0.841819595451406	2.11609712508629	0.0174934947768234	0.190002337430023
ENSRNOG00000071190	Pspn	persephin [Source:RGD Symbol;Acc:3432]	0.839825459503271	-0.768077649266993	0.0251108455642409	0.230489680463546
ENSRNOG00000052115	Gm24029	predicted gene, 24029 [Source:RGD Symbol;Acc:15006917]	0.839098902276199	-0.145633730674269	0.000172044958695737	0.0108820607834961
ENSRNOG00000062846	Oas1k	2 ' -5 ' oligoadenylate synthetase 1K [Source:RGD Symbol;Acc:1359279]	0.838308429490701	-0.628891163305871	0.0854398076495113	0.402607285025424
ENSRNOG00000010275	Slc17a9	solute carrier family 17 member 9 [Source:RGD Symbol;Acc:1311940]	0.829475677944763	5.72801267998641	7.42097076813096E-05	0.00605985612968352
ENSRNOG00000032708	RT1-Bb	RT1 class II, locus Bb [Source:RGD Symbol;Acc:3469]	0.827507755551538	5.3514632509283	0.0254174711048799	0.232190158960812
ENSRNOG00000051974	Mir291a	microRNA 291a [Source:RGD Symbol;Acc:2325542]	0.826891133795057	2.60296858383701	0.0013835685738637	0.0434947191107576
ENSRNOG00000016987	Pstpip2	proline-serine-threonine phosphatase-interacting protein 2 [Source:RGD Symbol;Acc:1563090]	0.825303297386167	4.518229386336	0.000129363192992942	0.00893006124000761
ENSRNOG00000028768	Gbp4	guanylate binding protein 4 [Source:RGD Symbol;Acc:1310579]	0.823571334050101	1.07551936911499	0.000431193613078058	0.0206710582882298
ENSRNOG00000064996	Mir295-1	microRNA 295-1 [Source:RGD Symbol;Acc:4108499]	0.822345161053836	2.27968753537975	2.11347483591305E-05	0.00242988932513731
ENSRNOG00000038047	Mt1	metallothionein 1 [Source:RGD Symbol;Acc:3117]	0.822272597131017	6.72499170409524	0.158141483336576	0.52828264768687
ENSRNOG00000028052	RGD1563620	similar to retinoblastoma binding protein 4 [Source:RGD Symbol;Acc:1563620]	0.820041279597666	2.11938450756424	3.64217827399765E-05	0.00376064848876206
ENSRNOG00000010799	Noct	nocturnin [Source:RGD Symbol;Acc:1587344]	0.817697222899498	2.77125062484503	0.146652620859089	0.511451015246074
ENSRNOG00000049303	Marco	macrophage receptor with collagenous structure [Source:RGD Symbol;Acc:1589662]	0.816682794022261	4.98723996342885	0.00110220593084559	0.0377512578667112
ENSRNOG00000013668	Capg	capping actin protein, gelsolin like [Source:RGD Symbol;Acc:1311724]	0.815369406204335	2.02624263583237	0.00030542964254937	0.0164838595701707
ENSRNOG00000001288	Gpr146	G protein-coupled receptor 146 [Source:RGD Symbol;Acc:1560731]	0.813193117183017	5.9319610252989	1.28767922194189E-08	6.38688894083176E-06
ENSRNOG00000014456	Coq10b	coenzyme Q10B [Source:RGD Symbol;Acc:1359509]	0.812940001613631	5.19176037788571	0.00223551160294032	0.0580193243925907
ENSRNOG00000055103	Cftr	CF transmembrane conductance regulator [Source:RGD Symbol;Acc:2332]	0.809948272174961	-1.98957393966835	0.0543619677193053	0.327767858204311
ENSRNOG00000014555	Aox4	aldehyde oxidase 4 [Source:RGD Symbol;Acc:1311975]	0.803625433883891	8.01139945449321	0.000717740646285874	0.0287783914223366
ENSRNOG00000003480	Aim2	absent in melanoma 2 [Source:RGD Symbol;Acc:1307283]	0.79608759577583	0.634304358581931	0.0120755085477669	0.155048140433073
ENSRNOG00000061427	AABR07011997.2	small nucleolar RNA SNORD113/SNORD114 family [Source:RGD Symbol;Acc:41137173]	0.795750519737158	0.387401007374099	0.00517101833393032	0.0978692169286576
ENSRNOG00000062360	ENSRNOG00000062360	similar to Spindlin-like protein 2 (SPIN-2) [Source:NCBI gene (formerly Entrezgene);Acc:367746]	0.793697577410362	4.29648930096758	0.00658601059621531	0.11164538468926
ENSRNOG00000018484	Plk3	polo-like kinase 3 [Source:RGD Symbol;Acc:62039]	0.792901706805698	2.36661306983309	0.000318393758438704	0.0167871228858705
ENSRNOG00000021412	Slfn13	schlafen family member 13 [Source:RGD Symbol;Acc:1359139]	0.789488881180172	2.59135175804676	0.00346124779075037	0.0760325596920776
ENSRNOG00000019262	Trak1	trafficking kinesin protein 1 [Source:RGD Symbol;Acc:1307844]	0.781062620922319	6.98943264896161	1.88895611471144E-06	0.000383286368003266
ENSRNOG00000019140	Banp	Btg3 associated nuclear protein [Source:RGD Symbol;Acc:1307464]	0.780333657699351	2.45517206724815	0.00310256611661827	0.0713910058999172
ENSRNOG00000067783	5S_rRNA	5S ribosomal RNA [Source:RGD Symbol;Acc:41195681]	0.778832398119477	-2.2663471331867	0.133034245399847	0.490593806878267
ENSRNOG00000014953	Fbxo39	F-box protein 39 [Source:RGD Symbol;Acc:1311464]	0.777769376088204	-0.615731803297779	0.0440617214010983	0.299530240103304
ENSRNOG00000050500	Tob2	transducer of ERBB2, 2 [Source:RGD Symbol;Acc:1359722]	0.774468078855324	5.82904680423658	2.21662896907748E-05	0.00249454581125089
ENSRNOG00000066299	ENSRNOG00000066299	zinc finger protein 431-like [Source:NCBI gene (formerly Entrezgene);Acc:103690914]	0.774014403708764	-0.697977933672287	0.0198873782602207	0.20176649216733
ENSRNOG00000060727	Mir292	microRNA 292 [Source:RGD Symbol;Acc:2325541]	0.771736021935594	2.14683833597728	0.00302293920750308	0.070429483224574
ENSRNOG00000030689	Ms4a6bl	membrane-spanning 4-domains, subfamily A, member 6B-like [Source:RGD Symbol;Acc:1359381]	0.771358177861902	-0.740233264458728	0.152392505343928	0.518769809752387
ENSRNOG00000011068	Papss2	3'-phosphoadenosine 5'-phosphosulfate synthase 2 [Source:RGD Symbol;Acc:1307012]	0.770212529392808	7.79351927176884	3.45385544920566E-08	1.59496662675042E-05
ENSRNOG00000019440	Kcnn4	potassium calcium-activated channel subfamily N member 4 [Source:RGD Symbol;Acc:621476]	0.768594597366383	-0.373869585020586	0.0361977024216378	0.277659512273417
ENSRNOG00000030246	Btla	B and T lymphocyte associated [Source:RGD Symbol;Acc:1303280]	0.767533397663127	-1.4567896722078	0.0176847322104443	0.191458313469903
ENSRNOG00000048222	Nlrc5	NLR family, CARD domain containing 5 [Source:RGD Symbol;Acc:1309166]	0.760713360831107	4.43560445237365	0.000266363431545343	0.01511499608159
ENSRNOG00000021492	Rbbp4	RB binding protein 4, chromatin remodeling factor [Source:RGD Symbol;Acc:1593768]	0.755459916328095	4.10320946972178	7.87851503502435E-06	0.00124128321587113
ENSRNOG00000009311	Fstl3	follistatin like 3 [Source:RGD Symbol;Acc:621811]	0.753533294671983	-2.04491051781356	0.0768105318813493	0.382396521544621
ENSRNOG00000060775	Lmo7	LIM domain 7 [Source:RGD Symbol;Acc:1302984]	0.753138051204862	3.42030605041268	4.22821958025738E-07	0.000119141636262278
ENSRNOG00000051912	Acnat2	acyl-coenzyme A amino acid N-acyltransferase 2 [Source:RGD Symbol;Acc:1359532]	0.748373972290036	8.85601849921361	0.0029002678216854	0.06886593380853
ENSRNOG00000033434	Casp12	caspase 12 [Source:RGD Symbol;Acc:621758]	0.747973125262266	4.2229387340643	0.010930790640258	0.146238909344991
ENSRNOG00000049053	Glipr1l2	GLIPR1 like 2 [Source:RGD Symbol;Acc:1310205]	0.747768940878495	-0.856076589991088	0.0132690704429833	0.163776504036885
ENSRNOG00000008243	Slc43a1	solute carrier family 43 member 1 [Source:RGD Symbol;Acc:1308229]	0.745507975196963	5.696872626187	1.37671352859866E-06	0.000297370122177311
ENSRNOG00000015089	Mcoln2	mucolipin TRP cation channel 2 [Source:RGD Symbol;Acc:1308884]	0.745387598488333	-0.185084105467083	0.0367905916503871	0.278139346167844
ENSRNOG00000011398	Trmt61a	tRNA methyltransferase 61A [Source:RGD Symbol;Acc:1359191]	0.744651609940628	3.05755756835317	0.105299787262202	0.441922516770735
ENSRNOG00000006400	Tbc1d14	TBC1 domain family, member 14 [Source:RGD Symbol;Acc:1309993]	0.743695988327923	5.96940805231699	0.000987142781243408	0.035441866290648
ENSRNOG00000046968	Nol8	nucleolar protein 8 [Source:RGD Symbol;Acc:1309551]	0.74348546146716	2.85612532604776	0.000273686830806716	0.0153906878792981
ENSRNOG00000006314	Zbp1	Z-DNA binding protein 1 [Source:RGD Symbol;Acc:619956]	0.740966625231985	0.102697442367431	0.00305733237133638	0.0707146720499773
ENSRNOG00000019477	Zmynd15	zinc finger, MYND-type containing 15 [Source:RGD Symbol;Acc:1309845]	0.739250624216544	-1.11904956264483	0.0233975320347706	0.222226772347268
ENSRNOG00000002956	Stim2	stromal interaction molecule 2 [Source:RGD Symbol;Acc:1304641]	0.738932062528572	4.98133871306723	6.35679174952907E-10	4.25650775548466E-07
ENSRNOG00000001442	Por	cytochrome p450 oxidoreductase [Source:RGD Symbol;Acc:68335]	0.73856504417683	7.37076303289914	9.99867102369151E-05	0.00768100902381177
ENSRNOG00000023657	Gprin3	GPRIN family member 3 [Source:RGD Symbol;Acc:1565690]	0.737828333183269	5.94971634661805	0.0112656940000322	0.149228658801613
ENSRNOG00000047349	Ms4a6b	membrane-spanning 4-domains, subfamily A, member 6B [Source:RGD Symbol;Acc:1311761]	0.737363114172833	2.07399031644991	0.00256155669688388	0.0633522680622428
ENSRNOG00000026572	Zfp473	zinc finger protein 473 [Source:RGD Symbol;Acc:1305084]	0.733881648854314	-1.10878283301591	0.0152438386541264	0.176139333266662
ENSRNOG00000007285	Tp53rk	TP53 regulating kinase [Source:RGD Symbol;Acc:1304911]	0.728452273265057	0.601201783087505	0.000823140527697452	0.0313678624464374
ENSRNOG00000069710	Nat8f2	N-acetyltransferase 8 (GCN5-related) family member 2 [Source:RGD Symbol;Acc:1561619]	0.728297901006138	6.5152250376289	0.00919594754561508	0.133715667243081
ENSRNOG00000065590	Gpr65	G-protein coupled receptor 65 [Source:RGD Symbol;Acc:1311832]	0.727922307708744	-0.775315857268321	0.0132811591535287	0.163776504036885
ENSRNOG00000065630	ENSRNOG00000065630	zinc finger protein 120-like [Source:RGD Symbol;Acc:7717583]	0.726864604030405	2.3423493339991	0.0152868668956185	0.176484242643209
ENSRNOG00000014673	Eri2	ERI1 exoribonuclease family member 2 [Source:RGD Symbol;Acc:1583889]	0.726649023776795	3.06442176222143	0.0682204444268274	0.362830894266907
ENSRNOG00000028814	Oasl2	2'-5' oligoadenylate synthetase-like 2 [Source:RGD Symbol;Acc:1307351]	0.725947794314297	2.72324493678638	4.28576337410752E-05	0.0041291325975574
ENSRNOG00000018005	Duoxa1	dual oxidase maturation factor 1 [Source:RGD Symbol;Acc:1306601]	0.725468046874342	0.532347363804981	0.332686854661706	0.705742783825637
ENSRNOG00000012404	Thrsp	thyroid hormone responsive [Source:RGD Symbol;Acc:3859]	0.725419426839343	9.79331180368083	0.033309396675658	0.265468933755982
ENSRNOG00000033740	Lurap1l	leucine rich adaptor protein 1-like [Source:RGD Symbol;Acc:1308059]	0.7223359333532	4.83347170603545	0.000178389362826785	0.0111635062942818
ENSRNOG00000050941	Olr1587	olfactory receptor 1587 [Source:RGD Symbol;Acc:1334407]	0.721873213285581	-1.53672299332496	0.0735328216676977	0.376541869784761
ENSRNOG00000009609	ENSRNOG00000009609	similar to G protein-binding protein CRFG [Source:RGD Symbol;Acc:1594558]	0.718447803204578	4.27874436115617	0.00699371436896059	0.116203254130422
ENSRNOG00000026044	Prrg1	proline rich Gla (G-carboxyglutamic acid) 1 [Source:MGI Symbol;Acc:MGI:1917364]	0.718324786469894	3.44211497298996	7.32061561785927E-05	0.00601458186223137
ENSRNOG00000069121	Atp5mc1	ATP synthase membrane subunit c locus 1 [Source:RGD Symbol;Acc:61933]	0.717253682733475	0.772086204451399	6.79021783702763E-05	0.00574841814590218
ENSRNOG00000017521	Gpr55	G protein-coupled receptor 55 [Source:RGD Symbol;Acc:1559828]	0.71459200885742	-1.81663740675605	0.162023233988531	0.53379812000245
ENSRNOG00000060745	Nlrp12	NLR family, pyrin domain containing 12 [Source:RGD Symbol;Acc:1309415]	0.713048951833255	5.81884864845479	3.69949004625525E-06	0.000661222349462308
ENSRNOG00000067892	ENSRNOG00000067892	uncharacterized LOC100912041 [Source:RGD Symbol;Acc:6489539]	0.712453218293783	1.22329142894666	0.00810137769078364	0.124705344867787
ENSRNOG00000038916	Dram1	DNA-damage regulated autophagy modulator 1 [Source:RGD Symbol;Acc:1598133]	0.711505525888299	0.775571985203825	0.00478690746836878	0.0941384302973327
ENSRNOG00000016122	Hmgcr	3-hydroxy-3-methylglutaryl-CoA reductase [Source:RGD Symbol;Acc:2803]	0.710247836272196	7.22169600649739	0.0122857805809834	0.156696355752885
ENSRNOG00000059922	AABR07019442.1	uncharacterized LOC120097090 [Source:RGD Symbol;Acc:41052703]	0.709890478973682	0.456861122002973	0.034520425220944	0.270666003840095
ENSRNOG00000018796	Herpud1	homocysteine inducible ER protein with ubiquitin like domain 1 [Source:RGD Symbol;Acc:620818]	0.709557786316173	7.71232860314038	0.00022978628540268	0.0133216360784099
ENSRNOG00000010572	Pus7	pseudouridine synthase 7 [Source:RGD Symbol;Acc:1307054]	0.705572234170201	3.99914521691874	0.000123667976367121	0.00862584135160671
ENSRNOG00000030431	RT1-Db2	RT1 class II, locus Db2 [Source:RGD Symbol;Acc:1595922]	0.705523628310222	2.67677923899835	0.0169010037561298	0.187035998840626
ENSRNOG00000011984	Cxcl14	C-X-C motif chemokine ligand 14 [Source:RGD Symbol;Acc:1307406]	0.705051938051568	0.775091363472118	0.110693876964489	0.454002455961285
ENSRNOG00000019365	Ablim3	actin binding LIM protein family, member 3 [Source:RGD Symbol;Acc:1565118]	0.704451122339728	2.51670664918403	0.0897447163695792	0.412868856620201
ENSRNOG00000021018	Batf2	basic leucine zipper transcription factor, ATF-like 2 [Source:MGI Symbol;Acc:MGI:1921731]	0.704044783224628	-0.706515083369101	0.0104186070803448	0.142907733303701
ENSRNOG00000014259	Mycl	MYCL proto-oncogene, bHLH transcription factor [Source:RGD Symbol;Acc:1588591]	0.703856946682192	0.0873983341116637	0.0340141078760233	0.26917600011456
ENSRNOG00000012886	Maff	MAF bZIP transcription factor F [Source:RGD Symbol;Acc:1309531]	0.703608093142719	-0.0341782772745717	0.139638486105421	0.50202378682518
ENSRNOG00000017414	Irf7	interferon regulatory factor 7 [Source:RGD Symbol;Acc:1307828]	0.703043743224987	5.07072387176192	0.00198616956132365	0.0542832301331557
ENSRNOG00000062471	Cyp2b2	cytochrome P450, family 2, subfamily b, polypeptide 2 [Source:RGD Symbol;Acc:2467]	0.702236906200857	5.03616744301767	0.157978874712039	0.528210629334185
ENSRNOG00000016292	Pdzd9	PDZ domain containing 9 [Source:RGD Symbol;Acc:1560558]	0.702159503195376	-1.47977994387624	0.0243030994661217	0.226175891626339
ENSRNOG00000062707	ENSRNOG00000062707	uncharacterized LOC120100725 [Source:RGD Symbol;Acc:41172051]	0.700900813121796	-1.0221934917138	0.0487340948685477	0.312846512237313
ENSRNOG00000066960	Mrps21l	mitochondrial ribosomal protein S21-like [Source:RGD Symbol;Acc:1307398]	0.700773096171598	-1.39717227135326	0.0239337166505416	0.224450886664067
ENSRNOG00000027850	Ssx1	SSX family member 1 [Source:RGD Symbol;Acc:1593374]	0.699729904732262	-1.32121035764783	0.0447937064016757	0.30109465205846
ENSRNOG00000019616	Prss8	serine protease 8 [Source:RGD Symbol;Acc:619973]	0.698846262062818	-0.227117535010925	0.0269311031543634	0.239165340479599
ENSRNOG00000001443	Rhbdd2	rhomboid domain containing 2 [Source:RGD Symbol;Acc:1308231]	0.698207201857415	3.38061637516598	7.58784843476752E-05	0.00615857371141859
ENSRNOG00000013982	Hsd17b2	hydroxysteroid (17-beta) dehydrogenase 2 [Source:RGD Symbol;Acc:621803]	0.697261516351985	8.98286952015697	0.0159694849448876	0.181393844259487
ENSRNOG00000061139	Taf1a	TATA-box binding protein associated factor, RNA polymerase I subunit A [Source:RGD Symbol;Acc:1305698]	0.696777638363718	2.35978888092376	0.000381999302326125	0.0188772496559095
ENSRNOG00000061138	SNORD30	Small nucleolar RNA SNORD30 [Source:RGD Symbol;Acc:15013855]	0.696511443060219	-1.60761930541354	0.031532468392075	0.257489522382115
ENSRNOG00000050675	Myl4	myosin, light chain 4 [Source:RGD Symbol;Acc:1591197]	0.69645907277959	0.0635572421286375	0.00203200539593554	0.0549195791110974
ENSRNOG00000070170	ENSRNOG00000070170	zinc finger protein 46 [Source:NCBI gene (formerly Entrezgene);Acc:298558]	0.696157614708237	4.60817782831962	0.000824483839691305	0.0313678624464374
ENSRNOG00000014549	Arhgef26	Rho guanine nucleotide exchange factor 26 [Source:RGD Symbol;Acc:1562559]	0.695558832040974	5.07621366230221	5.0455624505443E-06	0.000844627154221116
ENSRNOG00000060502	SNORD96	Small nucleolar RNA SNORD96 family [Source:RGD Symbol;Acc:15013372]	0.692939371528943	-0.587496351885985	0.0375927934098924	0.2790702269098
ENSRNOG00000060457	AABR07061310.1	small nucleolar RNA SNORA5 [Source:RGD Symbol;Acc:41233693]	0.692440548431427	-1.43343710853802	0.0612923794762302	0.345875330862717
ENSRNOG00000032332	Krt4	keratin 4 [Source:RGD Symbol;Acc:1359272]	0.691881528997824	-1.21497122222392	0.143383000663072	0.506645156960387
ENSRNOG00000056913	Gm22771	predicted gene, 22771 [Source:RGD Symbol;Acc:15010612]	0.690918284957456	-1.62260736363373	0.0719334570906651	0.372086851046036
ENSRNOG00000056783	Cd69	Cd69 molecule [Source:RGD Symbol;Acc:61318]	0.690478647563526	-2.03491080697997	0.109081848751234	0.450452671432346
ENSRNOG00000053438	Snora7a	small nucleolar RNA, H/ACA box 7A [Source:RGD Symbol;Acc:15007913]	0.688007599781613	-1.00360794099893	0.0108159844485537	0.145498573665372
ENSRNOG00000004040	Abca8	ATP binding cassette subfamily A member 8 [Source:RGD Symbol;Acc:1307069]	0.687354645175654	3.39042814207053	0.013148942798141	0.162896061010827
ENSRNOG00000001113	Mmd2	monocyte to macrophage differentiation-associated 2 [Source:RGD Symbol;Acc:1306506]	0.686694234264915	2.04676139689258	0.362136446313686	0.72631228775088
ENSRNOG00000060307	Ten1	TEN1 subunit of CST complex [Source:RGD Symbol;Acc:1311078]	0.686357036700234	2.023067062149	0.249824046369307	0.631886179625514
ENSRNOG00000009322	Ccdc126	coiled-coil domain containing 126 [Source:RGD Symbol;Acc:1561171]	0.685380046494519	3.72885007151951	3.55431381860042E-07	0.000107727281545966
ENSRNOG00000031335	Ankrd37	ankyrin repeat domain 37 [Source:RGD Symbol;Acc:1565715]	0.684724938258355	-0.0193789638912807	0.0552526713272653	0.329596336042199
ENSRNOG00000001964	Cd47	Cd47 molecule [Source:RGD Symbol;Acc:2308]	0.683619189592537	5.99742126774216	4.84069305714741E-08	1.90666357121524E-05
ENSRNOG00000016108	Phlpp2	PH domain and leucine rich repeat protein phosphatase 2 [Source:RGD Symbol;Acc:1562857]	0.681137557817835	4.09262283450143	0.000561773566307241	0.0242686180644728
ENSRNOG00000019132	Fv1	Friend virus susceptibility 1 [Source:RGD Symbol;Acc:1309326]	0.680797089095674	2.12610457130146	5.58687485656477E-05	0.00498796187194103
ENSRNOG00000009329	Nr1d1	nuclear receptor subfamily 1, group D, member 1 [Source:RGD Symbol;Acc:628827]	0.6788598039276	6.86804974252869	0.000777760169748819	0.0301033647204514
ENSRNOG00000017258	Ica1l	islet cell autoantigen 1-like [Source:RGD Symbol;Acc:735110]	0.678612277790231	-1.39223867144537	0.158426280583931	0.528429576483191
ENSRNOG00000007575	Plppr1	phospholipid phosphatase related 1 [Source:RGD Symbol;Acc:1303116]	0.677670569417242	1.65206478205652	0.24541838922061	0.627821025490431
ENSRNOG00000000459	Psmb9	proteasome 20S subunit beta 9 [Source:RGD Symbol;Acc:3427]	0.677664065015477	5.17303899280223	3.72074030128647E-13	5.53646156831427E-10
ENSRNOG00000026762	RT1-DOa	RT1 class II, locus DOa [Source:RGD Symbol;Acc:3477]	0.677095473804658	-0.546972592286898	0.0810356598124269	0.392346188072314
ENSRNOG00000023664	Lepr	leptin receptor [Source:RGD Symbol;Acc:3001]	0.676662735534784	2.01741944000379	0.0846034021621872	0.401207068610485
ENSRNOG00000020608	Ppan	peter pan homolog [Source:RGD Symbol;Acc:1306325]	0.675118710715932	4.31013040151371	0.0158851903329691	0.180589532206386
ENSRNOG00000002028	Tmem50b	transmembrane protein 50B [Source:RGD Symbol;Acc:1307561]	0.674659381304445	3.61731535782464	0.00370269154750362	0.0793383123266696
ENSRNOG00000024382	Fcgr3a	Fc fragment of IgG receptor IIIa [Source:RGD Symbol;Acc:1303067]	0.674189784533452	2.81786775602743	0.00136447578671475	0.0429954346721975
ENSRNOG00000030016	Robo3	roundabout guidance receptor 3 [Source:RGD Symbol;Acc:1311018]	0.672487422054914	-1.35912119620389	0.361206571634689	0.725991056180662
ENSRNOG00000007178	Cd8a	CD8a molecule [Source:RGD Symbol;Acc:2316]	0.671907595307936	0.779584100359977	0.000822866686916489	0.0313678624464374
ENSRNOG00000056374	AC097784.1	similar to Zinc finger protein 180 (HHZ168) [Source:RGD Symbol;Acc:1586231]	0.671456185389728	3.93402140534312	0.000543972651816444	0.0238848582069699
ENSRNOG00000025764	AC128848.1	metallothionein 1 [Source:RGD Symbol;Acc:3117]	0.671424907209284	5.61665534599474	0.221241793830987	0.603956230508285
ENSRNOG00000001369	Oas1a	2'-5' oligoadenylate synthetase 1A [Source:RGD Symbol;Acc:621760]	0.66813668124926	3.9465626100938	0.03173887548504	0.258387246501919
ENSRNOG00000021242	Adam33	ADAM metallopeptidase domain 33 [Source:RGD Symbol;Acc:1305278]	0.667747236504163	-1.77137485473351	0.534026346542017	0.832196263170002
ENSRNOG00000001252	Chst12	carbohydrate sulfotransferase 12 [Source:RGD Symbol;Acc:1308214]	0.666173330774437	0.709026535304325	0.00254774840755245	0.0633522680622428
ENSRNOG00000069835	Oas1i	2 ' -5 ' oligoadenylate synthetase 1I [Source:RGD Symbol;Acc:1359379]	0.664545974268689	2.89494130207785	0.0354323898566674	0.274610000253497
ENSRNOG00000053449	Cracr2a	calcium release activated channel regulator 2A [Source:RGD Symbol;Acc:1563719]	0.664450706005512	-1.34108462111159	0.147739341728246	0.51283703069587
ENSRNOG00000022066	Fam117b	family with sequence similarity 117, member B [Source:RGD Symbol;Acc:1307676]	0.664175259570384	5.80968488573668	0.00059295395596567	0.0250499664930355
ENSRNOG00000011420	Mtmr7	myotubularin related protein 7 [Source:RGD Symbol;Acc:1306608]	0.663215121234826	5.01953003811233	0.00749816726059621	0.120400759306393
ENSRNOG00000003740	Gpa33	glycoprotein A33 [Source:RGD Symbol;Acc:1306711]	0.662423313270153	1.12463827397371	0.29930527903846	0.677649416210153
ENSRNOG00000057952	Gm23130	predicted gene, 23130 [Source:RGD Symbol;Acc:15011406]	0.661854655576418	-1.88007665899707	0.172176347655392	0.547822677073179
ENSRNOG00000032917	Zfand2a	zinc finger AN1-type containing 2A [Source:RGD Symbol;Acc:1310991]	0.661647117462523	3.98691995805733	0.000968288533630896	0.0350468109253648
ENSRNOG00000006620	Xcr1	X-C motif chemokine receptor 1 [Source:RGD Symbol;Acc:1311480]	0.660404407512772	-0.229739533634861	0.0900989858399607	0.41327158729707
ENSRNOG00000010661	Gzmk	granzyme K [Source:RGD Symbol;Acc:68401]	0.658890439757291	-1.53475601335618	0.15839682476959	0.528429576483191
ENSRNOG00000069413	S100a14	S100 calcium binding protein A14 [Source:RGD Symbol;Acc:1595063]	0.65535061823108	-0.184801820482024	0.00320023846972932	0.0720295690531345
ENSRNOG00000056397	SNORD22	Small nucleolar RNA SNORD22 [Source:RGD Symbol;Acc:15010211]	0.653322891880496	0.368156534858431	0.0245234050745385	0.227278505715031
ENSRNOG00000036682	Pycr1	pyrroline-5-carboxylate reductase 1 [Source:RGD Symbol;Acc:1307863]	0.652925573671989	0.946696449947159	0.0338857939770697	0.268678835370585
ENSRNOG00000053089	AABR07005004.1	small nucleolar RNA SNORA3/SNORA45 family [Source:RGD Symbol;Acc:40942925]	0.652367672854753	-0.584164072788887	0.0193259614025488	0.199726019944497
ENSRNOG00000037198	Usp18	ubiquitin specific peptidase 18 [Source:RGD Symbol;Acc:1359153]	0.651949497277407	4.62494272130782	0.00980416347474941	0.138353379614167
ENSRNOG00000067962	Nat8f3	N-acetyltransferase 8 (GCN5-related) family member 3 [Source:RGD Symbol;Acc:621607]	0.651881604418976	-0.892292798229438	0.157666229228351	0.527602734089476
ENSRNOG00000019822	Gadd45b	growth arrest and DNA-damage-inducible, beta [Source:RGD Symbol;Acc:1309080]	0.651841700247961	0.801689925760938	0.0611224014512797	0.345727180954572
ENSRNOG00000018561	Pprc1	PPARG related coactivator 1 [Source:RGD Symbol;Acc:1309688]	0.651618329923944	4.16227249088123	0.0534778196919755	0.32523840205038
ENSRNOG00000030962	RGD1564937	similar to RIKEN cDNA 1110032A03 [Source:RGD Symbol;Acc:1564937]	0.65089763252829	-1.42128043845796	0.0635185213999644	0.350527080206489
ENSRNOG00000037476	Galnt9	polypeptide N-acetylgalactosaminyltransferase 9 [Source:MGI Symbol;Acc:MGI:2677965]	0.650849529657894	-1.84442303194347	0.159366633082681	0.529865586107287
ENSRNOG00000010558	Ppif	peptidylprolyl isomerase F [Source:RGD Symbol;Acc:628670]	0.649183714639456	5.96812098858984	1.18354092266909E-09	7.24378965752426E-07
ENSRNOG00000005341	Upp2	uridine phosphorylase 2 [Source:RGD Symbol;Acc:1308188]	0.647036261630316	2.72871400528499	0.278831693206063	0.661139170576415
ENSRNOG00000003917	Uck2	uridine-cytidine kinase 2 [Source:RGD Symbol;Acc:620742]	0.64606611769246	0.161473732082752	0.0691200089493288	0.365149964437637
ENSRNOG00000024000	Cd22	CD22 molecule [Source:RGD Symbol;Acc:1311610]	0.645318395989314	3.4901806325727	0.00718633800545901	0.117919505340398
ENSRNOG00000003748	Tasl	TLR adaptor interacting with endolysosomal SLC15A4 [Source:MGI Symbol;Acc:MGI:1918648]	0.645029806724951	-1.16680323218157	0.105896150832234	0.443452549076071
ENSRNOG00000004772	Cytip	cytohesin 1 interacting protein [Source:RGD Symbol;Acc:1307990]	0.644456979308211	1.91136987245055	0.0609478662167548	0.345706829468352
ENSRNOG00000065666	ENSRNOG00000065666	sterile alpha motif domain-containing protein 9-like [Source:RGD Symbol;Acc:41041657]	0.642662813034503	1.18930218269954	0.014417736409987	0.171268842597172
ENSRNOG00000045649	Arrdc3	arrestin domain containing 3 [Source:RGD Symbol;Acc:1359478]	0.642319180283638	7.89531629385159	0.0179136508331879	0.192763598671756
ENSRNOG00000003075	Tmem39a	transmembrane protein 39a [Source:RGD Symbol;Acc:1306421]	0.641576685845794	4.06230793883198	0.0163159223704403	0.182670934871634
ENSRNOG00000001959	Mx1	myxovirus (influenza virus) resistance 1 [Source:RGD Symbol;Acc:3127]	0.641486823635247	3.3273158378651	0.00610865126527345	0.107499418849595
ENSRNOG00000054860	Clec12a	C-type lectin domain family 12, member A [Source:RGD Symbol;Acc:1592991]	0.641419561729845	0.208963720672565	0.0456404863913809	0.303635068928651
ENSRNOG00000021729	Iqub	IQ motif and ubiquitin domain containing [Source:RGD Symbol;Acc:4145674]	0.639963606256111	-0.280620258255167	0.209678733179199	0.59279984645396
ENSRNOG00000001259	Cux2	cut-like homeobox 2 [Source:RGD Symbol;Acc:1305967]	0.639454855452199	0.644926453681308	0.0291044672303913	0.247943400222265
ENSRNOG00000050509	Ebi3	Epstein-Barr virus induced 3 [Source:RGD Symbol;Acc:1589467]	0.639421204361819	-1.51423788825531	0.13429479151782	0.492733109042916
ENSRNOG00000013165	Bet1l	Bet1 golgi vesicular membrane trafficking protein-like [Source:RGD Symbol;Acc:71051]	0.639083922534333	4.13247363631918	0.00123485945501037	0.0405312622642125
ENSRNOG00000014585	Cfap53	cilia and flagella associated protein 53 [Source:RGD Symbol;Acc:1306734]	0.639031672573015	0.387550002648426	0.0031414930585822	0.0714846080897029
ENSRNOG00000020990	Fgf21	fibroblast growth factor 21 [Source:RGD Symbol;Acc:620175]	0.63799426643264	2.23661637818147	0.238671899268269	0.622367409836117
ENSRNOG00000066348	ENSRNOG00000066348	zinc finger protein 709-like [Source:RGD Symbol;Acc:6487604]	0.637724891596604	2.04365471401158	0.000229555910553971	0.0133216360784099
ENSRNOG00000007152	Bhlhe40	basic helix-loop-helix family, member e40 [Source:RGD Symbol;Acc:68439]	0.636621055067946	7.02102351873359	0.000376064464139939	0.018768900256814
ENSRNOG00000011474	Ppp1r3b	protein phosphatase 1, regulatory subunit 3B [Source:RGD Symbol;Acc:621600]	0.63562953329383	8.4628338250854	0.0355129553047885	0.274907223954756
ENSRNOG00000025691	Pla2g7	phospholipase A2 group VII [Source:RGD Symbol;Acc:1310734]	0.635202047359891	-1.01014794626861	0.0835753792061525	0.398874368613255
ENSRNOG00000000299	Foxo3	forkhead box O3 [Source:RGD Symbol;Acc:1309196]	0.632097864807735	3.71888647568413	0.0232961507597352	0.221836738820663
ENSRNOG00000016945	Pla2g2a	phospholipase A2 group IIA [Source:RGD Symbol;Acc:620857]	0.631677932815916	-0.0113025384499664	0.254816073758975	0.637135336030655
ENSRNOG00000014574	Entpd1	ectonucleoside triphosphate diphosphohydrolase 1 [Source:RGD Symbol;Acc:69265]	0.628153524081143	2.24100530722774	0.000486515714284642	0.0226224596091655
ENSRNOG00000008050	Stac3	SH3 and cysteine rich domain 3 [Source:RGD Symbol;Acc:1308964]	0.625880983834628	8.51410228920447	0.0021281717374562	0.0563250512016075
ENSRNOG00000055390	Gm25835	predicted gene, 25835 [Source:RGD Symbol;Acc:15009423]	0.625878590447389	-1.06144692710508	0.0257487376609185	0.23370113699335
ENSRNOG00000023614	Hsh2d	hematopoietic SH2 domain containing [Source:RGD Symbol;Acc:2321939]	0.625806212533062	-0.466583495927349	0.0625132870369822	0.34809893555063
ENSRNOG00000012205	Lgsn	lengsin, lens protein with glutamine synthetase domain [Source:RGD Symbol;Acc:727925]	0.625058328192952	1.50768174268769	0.143938006920958	0.507661041842089
ENSRNOG00000050997	Ifrd1	interferon-related developmental regulator 1 [Source:RGD Symbol;Acc:2867]	0.62494105317952	4.52490209125768	1.72757353293215E-05	0.00218260988236107
ENSRNOG00000019422	Egr1	early growth response 1 [Source:RGD Symbol;Acc:2544]	0.619749198030995	4.55615133439317	0.184352375390957	0.559936780178362
ENSRNOG00000000262	Zfp821	zinc finger protein 821 [Source:RGD Symbol;Acc:1306674]	0.61923249108463	2.28922604457571	0.00388388968430601	0.0816531407413283
ENSRNOG00000048506	Inpp5b	inositol polyphosphate-5-phosphatase B [Source:RGD Symbol;Acc:1311511]	0.618854869773804	6.28062086637939	0.000877628600561051	0.0328301737952894
ENSRNOG00000065970	Klrc3	killer cell lectin like receptor C3 [Source:RGD Symbol;Acc:1560637]	0.617589305805476	-0.929514992572319	0.141035299841714	0.504742045825823
ENSRNOG00000033192	Osmr	oncostatin M receptor [Source:RGD Symbol;Acc:1302983]	0.616211449725004	1.67548567904777	0.036908667394064	0.278139346167844
ENSRNOG00000019059	Zfp1	zinc finger protein 1 [Source:RGD Symbol;Acc:1565049]	0.61514469533452	2.79151895671831	0.00055930554884069	0.0242500514201378
ENSRNOG00000010337	Slc13a2	solute carrier family 13 member 2 [Source:RGD Symbol;Acc:61920]	0.614973020535249	0.494767577780649	0.120250958215455	0.470971303638624
ENSRNOG00000061622	Gm26083	predicted gene, 26083 [Source:RGD Symbol;Acc:15014217]	0.613522616675374	-1.70648432344408	0.0662028032229882	0.357289768140265
ENSRNOG00000010921	Taf1d	TATA-box binding protein associated factor, RNA polymerase I subunit D [Source:RGD Symbol;Acc:1309627]	0.612825307377775	2.89648093883814	9.96490160476637E-05	0.00768100902381177
ENSRNOG00000002057	Slc10a6	solute carrier family 10 member 6 [Source:RGD Symbol;Acc:727800]	0.611606216939751	-0.431927900712166	0.0187420082155489	0.197011753549946
ENSRNOG00000037331	Cd33	CD33 molecule [Source:RGD Symbol;Acc:1596020]	0.610037950729638	-0.755795971656879	0.0347247554488848	0.27179072178344
ENSRNOG00000069663	Arl4c	ADP ribosylation factor like GTPase 4C [Source:RGD Symbol;Acc:1589685]	0.609024452163545	-0.543168070648451	0.069643067817931	0.366755786165054
ENSRNOG00000016413	Pstpip1	proline-serine-threonine phosphatase-interacting protein 1 [Source:RGD Symbol;Acc:1307557]	0.608443122922783	0.625812639290181	0.0297402152112476	0.250969848262627
ENSRNOG00000032240	Gbp5	guanylate binding protein 5 [Source:RGD Symbol;Acc:1311040]	0.608085202585347	1.97137226838306	0.0323478402882457	0.260525974908835
ENSRNOG00000011644	Slc1a7	solute carrier family 1 member 7 [Source:RGD Symbol;Acc:1311928]	0.60690222224126	-1.55743381394371	0.135353343556258	0.495060190219978
ENSRNOG00000061680	AABR07066800.1	small nucleolar RNA SNORA19 [Source:RGD Symbol;Acc:41065341]	0.606155370574678	-0.982766034131792	0.0559583190336244	0.332199752937608
ENSRNOG00000031113	Zscan22	zinc finger and SCAN domain containing 22 [Source:RGD Symbol;Acc:7606541]	0.606127781435375	2.83715589510098	4.99322159799007E-05	0.00458008381097829
ENSRNOG00000026497	Pigc	phosphatidylinositol glycan anchor biosynthesis, class C [Source:RGD Symbol;Acc:1311337]	0.606114891850396	4.95858823611333	8.94155029603977E-06	0.00136074138141551
ENSRNOG00000002926	Uap1	UDP-N-acetylglucosamine pyrophosphorylase 1 [Source:RGD Symbol;Acc:1561967]	0.605766051826217	3.97468455441652	0.018986419842567	0.197936038658468
ENSRNOG00000000640	Egr2	early growth response 2 [Source:RGD Symbol;Acc:621608]	0.605363817763177	-1.75346403836416	0.160375675443071	0.53122707037685
ENSRNOG00000008553	Mthfr	methylenetetrahydrofolate reductase [Source:RGD Symbol;Acc:1309952]	0.604202610097392	4.77401158915168	0.0573570680130978	0.336013059856258
ENSRNOG00000008015	Fos	Fos proto-oncogene, AP-1 transcription factor subunit [Source:RGD Symbol;Acc:2626]	0.603287934199418	1.43991739295161	0.20641879089136	0.588330437386653
ENSRNOG00000020597	RGD1305014	similar to RIKEN cDNA 2310057M21 [Source:RGD Symbol;Acc:1305014]	0.602551135856144	0.513688065954213	0.00530314169161118	0.0986014295162402
ENSRNOG00000069034	BC024063	zinc finger protein 91-like [Source:RGD Symbol;Acc:6503044]	0.602395195863171	1.88015153453712	0.00288309002356407	0.0686932277739054
ENSRNOG00000006796	Zfp146	zinc finger protein 146 [Source:RGD Symbol;Acc:1584249]	0.60158098959996	0.395833564106827	0.0103444660798542	0.142907733303701
ENSRNOG00000003738	Ush2a	usherin [Source:RGD Symbol;Acc:628777]	0.601165306318375	1.89666986192581	0.00670755923433471	0.113133039378099
ENSRNOG00000058891	Cys1	cystin 1 [Source:RGD Symbol;Acc:1596023]	0.601013824723372	-1.57724099668255	0.150615815304789	0.516729240092444
ENSRNOG00000011946	Ptn	pleiotrophin [Source:RGD Symbol;Acc:3444]	0.600789861732931	2.32537244403103	0.106466725818159	0.444729379961566
ENSRNOG00000025848	Sspo	SCO-spondin [Source:RGD Symbol;Acc:1549716]	0.598803437390087	0.733421557832898	0.0365220951842687	0.278139346167844
ENSRNOG00000014956	Slc11a1	solute carrier family 11 member 1 [Source:RGD Symbol;Acc:1601463]	0.597932015917384	3.72988400050802	1.55884781022829E-06	0.000331366505945671
ENSRNOG00000014096	Nr3c1	nuclear receptor subfamily 3, group C, member 1 [Source:RGD Symbol;Acc:2741]	0.596431389288979	7.23817132492403	0.00332573954772191	0.0740752636237228
ENSRNOG00000022868	Ell3	elongation factor for RNA polymerase II 3 [Source:RGD Symbol;Acc:1309917]	0.596025855981379	1.4346585742195	0.000616584731094862	0.0259663607510138
ENSRNOG00000024846	Ier5l	immediate early response 5-like [Source:RGD Symbol;Acc:1561058]	0.595227009656474	-0.0139361241984472	0.0223964390469021	0.216693811769853
ENSRNOG00000059753	Gys2	glycogen synthase 2 [Source:RGD Symbol;Acc:2773]	0.59409799855171	6.03372418659399	1.56910527469888E-07	5.25336445969186E-05
ENSRNOG00000064166	Hmcn2	hemicentin 2 [Source:RGD Symbol;Acc:1585467]	0.593066949577202	-1.01791760741464	0.325672252854844	0.701077449000493
ENSRNOG00000014079	Stat4	signal transducer and activator of transcription 1 [Source:RGD Symbol;Acc:3771]	0.592504664453289	6.90674149762027	0.000109730226780413	0.00816392887246272
ENSRNOG00000053988	Snord52	small nucleolar RNA, C/D box 52 [Source:RGD Symbol;Acc:15008338]	0.592453244486664	-0.893480697433947	0.0519126713742535	0.322231014337026
ENSRNOG00000061160	Htra4	HtrA serine peptidase 4 [Source:RGD Symbol;Acc:1306242]	0.591739474907627	-1.29963341388983	0.0612874942022148	0.345875330862717
ENSRNOG00000056469	Mir290	microRNA 290 [Source:RGD Symbol;Acc:2325374]	0.591022497448226	2.75645663037593	0.00935179454397526	0.135101653217817
ENSRNOG00000009488	Cyp7a1	cytochrome P450 family 7 subfamily A member 1 [Source:RGD Symbol;Acc:2482]	0.589703429063503	5.62325369924875	0.162220696874083	0.533935808939073
ENSRNOG00000003742	Cdkl5	cyclin-dependent kinase-like 5 [Source:MGI Symbol;Acc:MGI:1278336]	0.58858469648449	1.45508219936845	0.0315538745671307	0.257507305425359
ENSRNOG00000002035	Paqr3	progestin and adipoQ receptor family member 3 [Source:RGD Symbol;Acc:1310426]	0.588332792896743	3.91351208957533	0.00851240561172178	0.128376279225426
ENSRNOG00000015498	Il17rb	interleukin 17 receptor B [Source:RGD Symbol;Acc:1311392]	0.587877713240539	3.52591579172209	0.0100104285132789	0.140083237878612
ENSRNOG00000003280	Grin2c	glutamate ionotropic receptor NMDA type subunit 2C [Source:RGD Symbol;Acc:2739]	0.587271468901815	-1.5850953190931	0.230455861226012	0.614916296779986
ENSRNOG00000065003	Abcg3l4	ATP-binding cassette, subfamily G (WHITE), member 3-like 4 [Source:RGD Symbol;Acc:1588538]	0.58683509896273	5.00254090749597	0.000746648369615891	0.0296865841218267
ENSRNOG00000065108	Obp3	alpha-2u globulin PGCL4 [Source:RGD Symbol;Acc:708508]	0.586604931824648	10.9690690090711	0.015411482359028	0.177616671043118
ENSRNOG00000060031	Snord35a	small nucleolar RNA, C/D box 35A [Source:RGD Symbol;Acc:15013016]	0.585967330491749	-1.47519331142355	0.0744659188532088	0.37701244514663
ENSRNOG00000063724	ENSRNOG00000063724	similar to ribosomal protein L27 [Source:RGD Symbol;Acc:1586335]	0.584919718527993	0.476767867487227	0.00917954066547306	0.133715667243081
ENSRNOG00000068900	Zcchc3	zinc finger CCHC-type containing 3 [Source:RGD Symbol;Acc:1585203]	0.583118802669152	-0.705387593671244	0.069988101650078	0.367561042077586
ENSRNOG00000026542	Suco	SUN domain containing ossification factor [Source:RGD Symbol;Acc:735185]	0.580786174806916	4.74069307910567	0.000486559366717258	0.0226224596091655
ENSRNOG00000010291	Slc46a1	solute carrier family 46 member 1 [Source:RGD Symbol;Acc:1309472]	0.580235356114502	6.29400811049966	4.4993958748665E-05	0.00427346876285192
ENSRNOG00000019470	Hao2	hydroxyacid oxidase 2 [Source:RGD Symbol;Acc:70972]	0.57984061477535	9.12240725175147	0.0189925186436777	0.197936038658468
ENSRNOG00000004699	Fibin	fin bud initiation factor homolog [Source:RGD Symbol;Acc:1563711]	0.579717767872247	-1.69590221558499	0.130064710599933	0.486136367388864
ENSRNOG00000014127	Rnf151	ring finger protein 151 [Source:RGD Symbol;Acc:1309302]	0.579640036045902	-1.61204866465904	0.113957969044835	0.459588193791978
ENSRNOG00000027368	Ubald1	UBA-like domain containing 1 [Source:RGD Symbol;Acc:1359443]	0.579434301987569	3.72074605936799	0.00169175798631052	0.049359527130001
ENSRNOG00000010415	Atxn7l1	ataxin 7-like 1 [Source:RGD Symbol;Acc:1305730]	0.579328429077042	5.14080873693237	0.00519107335047063	0.0980519806904128
ENSRNOG00000060729	Qtrt2	queuine tRNA-ribosyltransferase accessory subunit 2 [Source:RGD Symbol;Acc:1310054]	0.578871660663812	2.07837373131317	0.0144359229457206	0.171268842597172
ENSRNOG00000057092	Slfn4	schlafen family member 4 [Source:RGD Symbol;Acc:620455]	0.578496530466777	1.28504273225267	0.128929762758222	0.484871491956783
ENSRNOG00000016612	Trim36	tripartite motif-containing 36 [Source:RGD Symbol;Acc:1308714]	0.577372943697109	0.378736214563626	0.0329979049615018	0.264141030032535
ENSRNOG00000068914	Nrep	neuronal regeneration related protein [Source:RGD Symbol;Acc:631411]	0.576667764896549	7.25813269801055	0.0712724227004921	0.370384278154827
ENSRNOG00000025069	Ly9	lymphocyte antigen 9 [Source:RGD Symbol;Acc:1308341]	0.575854320204146	-0.349605120484727	0.150168941352234	0.515819767352318
ENSRNOG00000015677	Cda	cytidine deaminase [Source:RGD Symbol;Acc:1311101]	0.575368425898561	-1.81340583737179	0.251684130770813	0.633086754185335
ENSRNOG00000026050	Epb41l4a	erythrocyte membrane protein band 4.1 like 4A [Source:RGD Symbol;Acc:1306034]	0.574842276402828	1.9530630329544	0.323294753573041	0.699536208714652
ENSRNOG00000008641	Gnpnat1	glucosamine-phosphate N-acetyltransferase 1 [Source:RGD Symbol;Acc:1563144]	0.574365887640059	6.52934445591409	0.00012225969163024	0.00860170232443202
ENSRNOG00000003064	Bst1	bone marrow stromal cell antigen 1 [Source:RGD Symbol;Acc:620344]	0.57384435963318	-1.46079936536132	0.10972697121388	0.45172566815133
ENSRNOG00000018077	Gpat4	glycerol-3-phosphate acyltransferase 4 [Source:RGD Symbol;Acc:1310520]	0.573798321853083	6.78064177987767	1.95069557152696E-05	0.00231183319414948
ENSRNOG00000013474	Casz1	castor zinc finger 1 [Source:RGD Symbol;Acc:1563533]	0.57224930140349	-1.65752950287123	0.220620601396556	0.603634134790667
ENSRNOG00000010007	Srsf4	serine and arginine rich splicing factor 4 [Source:RGD Symbol;Acc:1561347]	0.571207865463782	6.61999403797567	5.90024294766592E-08	2.25760153014691E-05
ENSRNOG00000007300	C1qtnf6	C1q and TNF related 6 [Source:RGD Symbol;Acc:1307057]	0.570604506320161	-0.604882867520835	0.121851294346492	0.474521616416314
ENSRNOG00000008118	Sync	syncoilin, intermediate filament protein [Source:RGD Symbol;Acc:1307970]	0.570318832183284	0.878242237424693	0.0425762788590752	0.293908003340585
ENSRNOG00000066884	ENSRNOG00000066884	uncharacterized LOC102550999 [Source:RGD Symbol;Acc:7578813]	0.570160808080687	-1.27535048351758	0.072701154483905	0.374322899211248
ENSRNOG00000002004	Prdm8	PR/SET domain 8 [Source:RGD Symbol;Acc:1311628]	0.569605062915366	-1.72945906493879	0.110736325408693	0.454002455961285
ENSRNOG00000001198	Fam222a	family with sequence similarity 222, member A [Source:RGD Symbol;Acc:1565883]	0.568205600321636	0.500752762781941	0.0707936625974178	0.368754853949677
ENSRNOG00000015292	Cul2	cullin 2 [Source:RGD Symbol;Acc:1310644]	0.568199032502636	6.15303581284974	1.35851553527749E-06	0.000297370122177311
ENSRNOG00000032560	Cyp3a23-3a1	cytochrome P450, family 3, subfamily a, polypeptide 23-polypeptide 1 [Source:RGD Symbol;Acc:628626]	0.567826515948149	10.0858535811748	0.0473052112806008	0.309109632770166
ENSRNOG00000016349	Gnmt	glycine N-methyltransferase [Source:RGD Symbol;Acc:2719]	0.567701487564544	8.48943690730744	0.00214059616226242	0.0564316220722466
ENSRNOG00000002930	Ppl	periplakin [Source:RGD Symbol;Acc:1305511]	0.567628843595568	2.0616757913856	0.0341933328694809	0.269962912522592
ENSRNOG00000038722	Tlr1	toll-like receptor 1 [Source:RGD Symbol;Acc:1309975]	0.567385577732483	0.797387985587915	0.0395946902745344	0.285191735270572
ENSRNOG00000014870	Slc13a5	solute carrier family 13 member 5 [Source:RGD Symbol;Acc:631374]	0.566680738120525	2.79184405687059	0.0916666672933207	0.415222720250045
ENSRNOG00000016469	Fxyd2	FXYD domain-containing ion transport regulator 2 [Source:RGD Symbol;Acc:2173]	0.565810626478992	0.624684103894669	0.0707234588642495	0.368754853949677
ENSRNOG00000016595	Hhex	hematopoietically expressed homeobox [Source:RGD Symbol;Acc:619932]	0.564928603590407	7.37660519586912	0.00154600683247554	0.046317949665576
ENSRNOG00000018276	Mgat4a	alpha-1,3-mannosyl-glycoprotein 4-beta-N-acetylglucosaminyltransferase A [Source:RGD Symbol;Acc:1305650]	0.562346211677552	1.03306447573866	0.0091665746978968	0.133715667243081
ENSRNOG00000007625	B3galt1	Beta-1,3-galactosyltransferase 1 [Source:RGD Symbol;Acc:1311898]	0.562214909647498	5.6165165360635	0.000788976467955948	0.030361990973753
ENSRNOG00000056697	Kcnab1	potassium voltage-gated channel subfamily A member regulatory beta subunit 1 [Source:RGD Symbol;Acc:61827]	0.561271687493926	0.363270092428039	0.176948556031386	0.553554882410647
ENSRNOG00000027259	Faxdc2	fatty acid hydroxylase domain containing 2 [Source:RGD Symbol;Acc:1586284]	0.560198510548048	1.86525294213572	0.00562745525279596	0.102533662362092
ENSRNOG00000053586	Snord19	small nucleolar RNA, C/D box 19 [Source:RGD Symbol;Acc:15008026]	0.556880867784021	-0.59870730025536	0.0386639877335411	0.281559610509833
ENSRNOG00000001706	Kalrn	kalirin, RhoGEF kinase [Source:RGD Symbol;Acc:621865]	0.555464759907513	5.93690767741349	0.00172722911265099	0.0498514057685822
ENSRNOG00000019542	MGC108823	similar to interferon-inducible GTPase [Source:RGD Symbol;Acc:1359421]	0.555176573866266	6.93361057447907	0.000265730265485808	0.01511499608159
ENSRNOG00000063040	ENSRNOG00000063040	zinc finger protein 431-like [Source:RGD Symbol;Acc:11443142]	0.552621914733204	-0.679953405313376	0.246941042345396	0.628574030315231
ENSRNOG00000017496	Cnp	2',3'-cyclic nucleotide 3' phosphodiesterase [Source:RGD Symbol;Acc:2368]	0.549062819775534	3.89644875870432	0.00754124555731761	0.120400759306393
ENSRNOG00000014215	Klf9	Kruppel-like factor 9 [Source:RGD Symbol;Acc:70934]	0.548965520091758	5.80140968265509	0.00381718985164847	0.0807579881410368
ENSRNOG00000068399	Itgad	integrin subunit alpha D [Source:RGD Symbol;Acc:71075]	0.54860671097026	-0.590295888877541	0.148745234924177	0.514594726454294
ENSRNOG00000016037	Mafb	MAF bZIP transcription factor B [Source:RGD Symbol;Acc:2982]	0.548522030688575	6.06534334817642	0.0019506056840146	0.0536396536351613
ENSRNOG00000008045	Slamf9	SLAM family member 9 [Source:RGD Symbol;Acc:1305945]	0.547481572951051	-0.250850835966853	0.0394824574720279	0.284886352621443
ENSRNOG00000031163	Nfkbiz	NFKB inhibitor zeta [Source:RGD Symbol;Acc:1310834]	0.547299164185815	3.84769296029019	0.000299382043984377	0.016232082319995
ENSRNOG00000026690	Kin	Kin17 DNA and RNA binding protein [Source:RGD Symbol;Acc:1596107]	0.547048027039391	2.83591803789487	3.9678381633031E-06	0.000690094658220196
ENSRNOG00000017210	Slc22a23	solute carrier family 22, member 23 [Source:RGD Symbol;Acc:620302]	0.546909922490458	7.38545846447076	0.0109576470973843	0.146451906115939
ENSRNOG00000023541	Ahctf1	AT hook containing transcription factor 1 [Source:RGD Symbol;Acc:1561291]	0.546551556207114	5.69318837018473	0.0211804641020532	0.209334889486861
ENSRNOG00000038766	Atxn1l	alanine and glycine-rich protein-like [Source:RGD Symbol;Acc:9319286]	0.546431927638295	6.24742086883724	0.008045123420925	0.124267927166122
ENSRNOG00000029416	AC109942.1	zinc finger protein 952 [Source:RGD Symbol;Acc:2322464]	0.546232219351631	2.06477757602691	0.000648922032428838	0.0271573870571469
ENSRNOG00000054339	SNORA70	Small nucleolar RNA SNORA70 [Source:RGD Symbol;Acc:15008605]	0.543350855609644	0.795683718510635	0.019847085573956	0.201510363916921
ENSRNOG00000002593	Esrrg	estrogen-related receptor gamma [Source:RGD Symbol;Acc:1303236]	0.543301576327886	3.31475082043358	0.133077461991057	0.490593806878267
ENSRNOG00000014143	Col24a1	collagen type XXIV alpha 1 chain [Source:RGD Symbol;Acc:1565539]	0.542955879548407	0.0337017900803522	0.0287725374501134	0.246877596372971
ENSRNOG00000028461	Gnl3	G protein nucleolar 3 [Source:RGD Symbol;Acc:631354]	0.542520312130413	5.88306292397128	0.000134846609242296	0.00921360097435117
ENSRNOG00000011750	Fam180a	family with sequence similarity 180, member A [Source:RGD Symbol;Acc:1308013]	0.54220242464882	0.383180705132442	0.180867098095717	0.556046583658798
ENSRNOG00000059456	Grk3	G protein-coupled receptor kinase 3 [Source:RGD Symbol;Acc:2063]	0.541267905156756	-0.295451302466594	0.0378980814696816	0.280198862626216
ENSRNOG00000028996	Krt1	keratin 1 [Source:RGD Symbol;Acc:1359664]	0.540380920213989	-1.25205964747364	0.0879588442320597	0.407922009324422
ENSRNOG00000027433	Akr1b8	aldose reductase-related protein 1-like [Source:RGD Symbol;Acc:6496873]	0.540151134218142	-0.128750888783422	0.488015753577322	0.807251355225729
ENSRNOG00000000604	Hdac2	histone deacetylase 2 [Source:RGD Symbol;Acc:619976]	0.539251734213812	5.84068561501328	0.00525542330805415	0.0985106349364354
ENSRNOG00000029191	Gbp7	similar to guanylate binding protein family, member 6 [Source:RGD Symbol;Acc:1583235]	0.539236719479672	4.76642246721326	0.00123123311806411	0.0405127123270627
ENSRNOG00000033609	Irx1	iroquois homeobox 1 [Source:RGD Symbol;Acc:1309060]	0.538898221275826	3.66797142554566	0.0648089761303109	0.35445145884623
ENSRNOG00000038955	MGC105567	similar to cDNA sequence BC023105 [Source:RGD Symbol;Acc:1565797]	0.538386001289579	1.93783081504199	0.048601277343261	0.312846512237313
ENSRNOG00000030228	ENSRNOG00000030228	similar to heat shock protein 8 [Source:RGD Symbol;Acc:1582975]	0.538093297694545	6.02999289908054	0.0299641776349244	0.251428738650944
ENSRNOG00000010888	Ankrd33b	ankyrin repeat domain 33B [Source:RGD Symbol;Acc:1564227]	0.537512421900427	1.47383363496594	0.0497733406385637	0.316207105233228
ENSRNOG00000016150	Ifrd2	interferon-related developmental regulator 2 [Source:RGD Symbol;Acc:1310222]	0.537129806297966	4.12556555570303	0.00131501719568948	0.0421308858485014
ENSRNOG00000042721	Gimd1	GIMAP family P-loop NTPase domain containing 1 [Source:RGD Symbol;Acc:1563706]	0.536795108464634	4.92025493639739	0.390335985379834	0.749797102916865
ENSRNOG00000006369	Alg2	ALG2, alpha-1,3/1,6-mannosyltransferase [Source:RGD Symbol;Acc:1309940]	0.536652819772374	4.28924248816178	0.144011670994482	0.507661041842089
ENSRNOG00000003749	Xk	X-linked Kx blood group [Source:MGI Symbol;Acc:MGI:103569]	0.536651852420518	2.82436491659582	0.00509559348248218	0.0973469157166923
ENSRNOG00000010238	Chmp4c	charged multivesicular body protein 4C [Source:RGD Symbol;Acc:1564543]	0.535671772316202	2.27001333677005	0.0102494352297996	0.142167987102229
ENSRNOG00000010938	Slc7a10	solute carrier family 7 member 10 [Source:RGD Symbol;Acc:621672]	0.534866129165712	2.00480627813679	0.0718074464962213	0.372009796316207
ENSRNOG00000019864	C1qtnf12	C1q and TNF related 12 [Source:RGD Symbol;Acc:1307059]	0.534297066740534	-1.32623145110976	0.103956282683207	0.440285432540643
ENSRNOG00000037853	Rarres1	retinoic acid receptor responder 1 [Source:RGD Symbol;Acc:1309509]	0.533556217152881	5.96064925533584	0.0011155945994957	0.0379188905493565
ENSRNOG00000002217	Plac8	placenta associated 8 [Source:RGD Symbol;Acc:1308102]	0.533228670699606	2.88500866733193	0.00425674379570137	0.0863732013818678
ENSRNOG00000000281	Prodh1	proline dehydrogenase 1 [Source:RGD Symbol;Acc:1590932]	0.531347242463189	6.99383748182279	0.0305941165293139	0.253037001891662
ENSRNOG00000049282	Oas2	2'-5' oligoadenylate synthetase 2 [Source:RGD Symbol;Acc:1359697]	0.531218315193367	0.961832309845912	0.0833913746190031	0.398280060234554
ENSRNOG00000019202	Pvr	PVR cell adhesion molecule [Source:RGD Symbol;Acc:3813]	0.530673049620053	1.40490825345992	0.0269993218378922	0.239180585390901
ENSRNOG00000001289	ENSRNOG00000001289	hypothetical protein LOC498154 [Source:RGD Symbol;Acc:1566418]	0.530189370698353	2.60234706630822	0.00433607200981066	0.0878497373001276
ENSRNOG00000057153	Pla1a	phospholipase A1 member A [Source:RGD Symbol;Acc:621261]	0.527564663490321	1.02644287667999	0.0818886760857346	0.394195956197037
ENSRNOG00000028273	Tmem150b	transmembrane protein 150B [Source:RGD Symbol;Acc:1306181]	0.527083787717466	0.679838203858536	0.0464339403940584	0.306306706159378
ENSRNOG00000058386	Golt1b	golgi transport 1B [Source:RGD Symbol;Acc:1310691]	0.526316706591779	3.34288842770907	0.019322102661465	0.199726019944497
ENSRNOG00000016825	Polr1g	RNA polymerase I subunit G [Source:RGD Symbol;Acc:1591707]	0.525310770338045	1.90773635147272	0.0655594420891986	0.356398727125556
ENSRNOG00000017294	Zranb1	zinc finger RANBP2-type containing 1 [Source:RGD Symbol;Acc:2321751]	0.525278678238343	4.35835574710617	1.33900254769847E-06	0.000297370122177311
ENSRNOG00000031421	Eif1a	eukaryotic translation initiation factor 1A [Source:RGD Symbol;Acc:1306331]	0.525001337427529	5.80734375094695	0.0337955956680161	0.268122403546251
ENSRNOG00000064497	Olr1585	olfactory receptor 1585 [Source:RGD Symbol;Acc:1333297]	0.524740926850691	2.01760913348382	0.0104366519095016	0.142911699766917
ENSRNOG00000010111	Exoc3l4	exocyst complex component 3-like 4 [Source:RGD Symbol;Acc:1307749]	0.524585679440702	0.370650009082402	0.0430650823315622	0.295757734658606
ENSRNOG00000062944	Kcnj15	potassium inwardly-rectifying channel, subfamily J, member 15 [Source:NCBI gene (formerly Entrezgene);Acc:170847]	0.524197602648572	5.46009760414191	0.451252715646179	0.788116212754675
ENSRNOG00000033256	AB124611	cDNA sequence AB124611 [Source:MGI Symbol;Acc:MGI:3043001]	0.523733227642133	2.59400132692391	0.0277906718952784	0.242142275876102
ENSRNOG00000063679	ENSRNOG00000063679	sterile alpha motif domain-containing protein 9-like [Source:RGD Symbol;Acc:9200675]	0.523664218448701	3.12292526289932	0.013931257988119	0.168078745024224
ENSRNOG00000071078	Mblac1	metallo-beta-lactamase domain containing 1 [Source:RGD Symbol;Acc:1306932]	0.522327490884676	1.9854365551497	0.0631643975990338	0.349565604355305
ENSRNOG00000067240	ENSRNOG00000067240	uncharacterized LOC103690742 [Source:RGD Symbol;Acc:9281506]	0.521109527445374	-0.295106639819294	0.0323517545007013	0.260525974908835
ENSRNOG00000054517	Snora33	small nucleolar RNA, H/ACA box 33 [Source:RGD Symbol;Acc:15008731]	0.520490554680185	-1.78013570022949	0.222549226212255	0.605429487978585
ENSRNOG00000027722	H1f10	H1.10 linker histone [Source:RGD Symbol;Acc:1565596]	0.520063756966821	1.73902426631869	0.0170608441910617	0.187373867865329
ENSRNOG00000006069	Eif2ak3	eukaryotic translation initiation factor 2 alpha kinase 3 [Source:RGD Symbol;Acc:70884]	0.519208420732186	4.51999930502521	0.0236225284536092	0.22280365886255
ENSRNOG00000055387	AABR07002788.1	small nucleolar RNA SNORA40 [Source:RGD Symbol;Acc:41121395]	0.518687633318856	-1.3044728658861	0.0989817843720177	0.430098655519163
ENSRNOG00000005882	Tle1	TLE family member 1, transcriptional corepressor [Source:RGD Symbol;Acc:1309237]	0.517415416803685	5.19290907359404	0.013037037654413	0.16222706041741
ENSRNOG00000047969	Prss21	serine protease 21 [Source:RGD Symbol;Acc:727870]	0.516792945994127	-0.919307848759533	0.184779693846101	0.560534399967991
ENSRNOG00000016621	Actl7b	actin-like 7b [Source:RGD Symbol;Acc:1305655]	0.516705655135432	-1.55611862093899	0.228839873197252	0.612884679596091
ENSRNOG00000018836	RGD1559896	similar to RIKEN cDNA 2310022B05 [Source:RGD Symbol;Acc:1559896]	0.516642313619031	4.65137610652816	0.00225994168135561	0.0583143333270024
ENSRNOG00000032516	AABR07049223.1	CDC28 protein kinase regulatory subunit 1-like [Source:RGD Symbol;Acc:1583529]	0.516371567788979	3.22691065874159	0.00665899320771824	0.112455532203988
ENSRNOG00000013137	Clec4f	C-type lectin domain family 4, member F [Source:RGD Symbol;Acc:621062]	0.516120081116264	7.17802428737221	4.19545104240714E-05	0.00410112995327857
ENSRNOG00000004377	Lpin1	lipin 1 [Source:RGD Symbol;Acc:1307646]	0.51543042612037	5.67140574197215	0.0384404685655009	0.281308609305567
ENSRNOG00000007690	Cmpk2	cytidine/uridine monophosphate kinase 2 [Source:RGD Symbol;Acc:1305881]	0.514873521368644	1.66006496674124	0.0208520780937624	0.207159517679278
ENSRNOG00000007416	Clp1	cleavage factor polyribonucleotide kinase subunit 1 [Source:RGD Symbol;Acc:1307679]	0.513634233318496	2.66405205134221	0.00303921124228405	0.0704940940803832
ENSRNOG00000064162	U2	U2 spliceosomal RNA [Source:RGD Symbol;Acc:41356502]	0.513094813701826	-2.02954978629876	0.308672289727818	0.685870135064699
ENSRNOG00000058588	Nfxl1	nuclear transcription factor, X-box binding-like 1 [Source:RGD Symbol;Acc:1359201]	0.512668263883764	3.56128904337522	0.0404908294507611	0.287583425602585
ENSRNOG00000015768	Nat8f5	N-acetyltransferase 8 (GCN5-related) family member 5 [Source:RGD Symbol;Acc:621610]	0.512139456670952	-1.83242702678082	0.193689530538803	0.571024652584048
ENSRNOG00000006789	Ddit3	DNA-damage inducible transcript 3 [Source:RGD Symbol;Acc:62391]	0.511934387218787	3.22104347117438	0.00303248208200392	0.0704940940803832
ENSRNOG00000055361	SNORD18	Small nucleolar RNA SNORD18 [Source:RGD Symbol;Acc:15009403]	0.511355316620915	-0.678130922813794	0.0829862929294294	0.397431486995134
ENSRNOG00000001187	Oasl	2'-5'-oligoadenylate synthetase-like [Source:RGD Symbol;Acc:1308586]	0.510884911551095	2.09293911796028	0.100069443589782	0.432299996307859
ENSRNOG00000049734	Slc5a4	solute carrier family 5 member 4 [Source:RGD Symbol;Acc:1306923]	0.510632576185617	-1.84965890193792	0.459040296706737	0.792245280351937
ENSRNOG00000005807	Ptpn7	protein tyrosine phosphatase, non-receptor type 7 [Source:RGD Symbol;Acc:708516]	0.510160410241094	-0.196216343091192	0.136692079680429	0.497150197666987
ENSRNOG00000000704	Cmklr1	chemerin chemokine-like receptor 1 [Source:RGD Symbol;Acc:69359]	0.50943690479991	2.77767211930415	0.00777338574889726	0.122178785454398
ENSRNOG00000006726	Zfp9	zinc finger protein 9 [Source:RGD Symbol;Acc:2293498]	0.509056685630464	1.30765885005387	0.0670465534625933	0.35973054646276
ENSRNOG00000047574	Nrxn3	neurexin 3 [Source:RGD Symbol;Acc:620212]	0.507060730645427	-1.80303349902026	0.38572714328105	0.746526761287208
ENSRNOG00000013294	Sh2d2a	SH2 domain containing 2A [Source:RGD Symbol;Acc:1303076]	0.505646498737565	-1.91320090338597	0.300043478743246	0.678059781864589
ENSRNOG00000010081	Tmem144	transmembrane protein 144 [Source:RGD Symbol;Acc:1565845]	0.505438178399635	4.44337927628968	0.0333835110897479	0.265797848105769
ENSRNOG00000071073	Sost	sclerostin [Source:RGD Symbol;Acc:69358]	0.505269621000658	0.695632866014502	0.0144386591466702	0.171268842597172
ENSRNOG00000042255	Efcab3	EF-hand calcium binding domain 3 [Source:RGD Symbol;Acc:1305423]	0.50476185233646	-1.37756554905659	0.120047349497483	0.470492860541498
ENSRNOG00000020991	Ms4a6a	membrane spanning 4-domains A6A [Source:RGD Symbol;Acc:1305800]	0.503924065633437	3.67860013866708	0.00623849506342862	0.108969622905972
ENSRNOG00000032085	Dlec1	DLEC1 cilia and flagella associated protein [Source:RGD Symbol;Acc:1561649]	0.503875255326612	-1.71159979863252	0.446926291612027	0.785610782353385
ENSRNOG00000032368	Tlr11	toll-like receptor 11 [Source:RGD Symbol;Acc:1564460]	0.503863716393567	-0.959147892701901	0.202343998983389	0.582308645302264
ENSRNOG00000065607	Snora61	small nucleolar RNA SNORA61 [Source:RGD Symbol;Acc:41032323]	0.503571720546625	-0.161266966132617	0.025670730657732	0.23370113699335
ENSRNOG00000066773	RT1-DMa	RT1 class II, locus DMa [Source:RGD Symbol;Acc:735053]	0.503458734053261	2.46251218724569	0.0619471671476288	0.346599013790326
ENSRNOG00000053601	AABR07040127.1	similar to interferon stimulated exonuclease gene 20-like 2 [Source:NCBI gene (formerly Entrezgene);Acc:685776]	0.501436547816564	0.630798773452052	0.0385039631538336	0.281356782702535
ENSRNOG00000043131	ENSRNOG00000043131	urinary protein 1-like [Source:RGD Symbol;Acc:2322852]	0.500062299682583	10.097246356341	0.0118817084458993	0.153628591158772
ENSRNOG00000063591	Adat3	adenosine deaminase, tRNA-specific 3 [Source:RGD Symbol;Acc:1642417]	0.499066406230398	2.43967351870029	0.00788435067671501	0.122797718228641
ENSRNOG00000021856	Lat2	linker for activation of T cells family, member 2 [Source:RGD Symbol;Acc:631397]	0.498454361269252	0.586521344124859	0.0526559044910027	0.323917259046168
ENSRNOG00000014124	Nod2	nucleotide-binding oligomerization domain containing 2 [Source:RGD Symbol;Acc:1306368]	0.496590692450866	0.621221143860115	0.0874635124336972	0.407446069323685
ENSRNOG00000029043	Zfp84	zinc finger protein 84 [Source:RGD Symbol;Acc:1309815]	0.495896167205863	3.3954379675056	0.00317280959291031	0.0717740980882683
ENSRNOG00000061739	Klrk1	killer cell lectin like receptor K1 [Source:RGD Symbol;Acc:3180]	0.495808358875975	1.489127148075	0.00255970009117638	0.0633522680622428
ENSRNOG00000002470	Ifi47	interferon gamma inducible protein 47 [Source:RGD Symbol;Acc:708470]	0.495319956088231	3.41361818104477	0.0037514211761968	0.0801260484714954
ENSRNOG00000020698	Rnd2	Rho family GTPase 2 [Source:RGD Symbol;Acc:1306172]	0.494972511402476	4.99290179503704	0.000372987012491382	0.0187429279113123
ENSRNOG00000021243	Siglec1	sialic acid binding Ig like lectin 1 [Source:RGD Symbol;Acc:1311953]	0.494653699742462	3.98512850003003	0.0252184932204521	0.231319220005681
ENSRNOG00000023197	Zfp608	zinc finger protein 608 [Source:RGD Symbol;Acc:1306824]	0.494458060389651	3.83131738773341	0.003781160203559	0.0804074044188557
ENSRNOG00000055429	Snord4a	small nucleolar RNA, C/D box 4A [Source:RGD Symbol;Acc:15009453]	0.494098561704007	-1.68782337470155	0.216336116510556	0.601447638013156
ENSRNOG00000022009	Mzb1	marginal zone B and B1 cell-specific protein [Source:RGD Symbol;Acc:1310251]	0.492717583082612	-0.776780436752689	0.148844763646699	0.51467314091314
ENSRNOG00000061146	Gar1	GAR1 ribonucleoprotein [Source:RGD Symbol;Acc:1563995]	0.492465517922746	2.12094597591669	0.0594802654299178	0.342012130523777
ENSRNOG00000017833	Actn2	actinin alpha 2 [Source:RGD Symbol;Acc:1308097]	0.4923842685406	0.750652665440997	0.0403449814289854	0.287583425602585
ENSRNOG00000003104	Trpv2	transient receptor potential cation channel, subfamily V, member 2 [Source:RGD Symbol;Acc:3965]	0.490160053636511	-0.562359651043229	0.177031072081352	0.553554882410647
ENSRNOG00000031003	Zfp764	zinc finger protein 764 [Source:RGD Symbol;Acc:7540019]	0.489944377347703	2.04032018252271	0.0625742801602218	0.348293748921733
ENSRNOG00000067659	ENSRNOG00000067659	uncharacterized LOC108352165 [Source:RGD Symbol;Acc:11501107]	0.489414160324323	-1.22341774574976	0.214424136130197	0.598609825545496
ENSRNOG00000064627	Lrrc70	leucine rich repeat containing 70 [Source:RGD Symbol;Acc:41272581]	0.488843450210042	-0.112119355505026	0.0323439645889079	0.260525974908835
ENSRNOG00000000700	Tmem119	transmembrane protein 119 [Source:RGD Symbol;Acc:1307573]	0.488683539037688	-0.510559761783629	0.434436892830606	0.779577390016541
ENSRNOG00000000926	Mrps17	mitochondrial ribosomal protein S17 [Source:RGD Symbol;Acc:1307650]	0.488316523089086	-0.957780838988763	0.195105270756966	0.572336110254702
ENSRNOG00000001762	Pcyt1a	phosphate cytidylyltransferase 1, choline, alpha [Source:RGD Symbol;Acc:70515]	0.48767986899943	5.66364969882647	0.0108826719054642	0.146071182621707
ENSRNOG00000028493	Ppp1r15b	protein phosphatase 1, regulatory subunit 15B [Source:RGD Symbol;Acc:1307944]	0.48690995612617	6.82810598338173	2.48112937048796E-06	0.000488636537199629
ENSRNOG00000046216	RGD1559482	CD300C molecule 2 [Source:RGD Symbol;Acc:1561778]	0.486340330182507	0.724373449441591	0.389396622947122	0.749390685949687
ENSRNOG00000004591	Alg12	ALG12, alpha-1,6-mannosyltransferase [Source:RGD Symbol;Acc:1304826]	0.485817152945751	3.63682520252403	0.010821130478697	0.145498573665372
ENSRNOG00000046480	Zfp764l1	zinc finger protein 764 like 1 [Source:RGD Symbol;Acc:1594599]	0.48549959543191	1.62782632215121	0.0345151746306014	0.270666003840095
ENSRNOG00000026643	Chordc1	cysteine and histidine rich domain containing 1 [Source:RGD Symbol;Acc:1304679]	0.485411377325084	4.73678853976714	0.0503694004035838	0.317433887155197
ENSRNOG00000067344	ENSRNOG00000067344	uncharacterized LOC102550711 [Source:RGD Symbol;Acc:7631928]	0.48398090156295	3.62883089304972	0.0589245752727528	0.340425737175102
ENSRNOG00000002026	Dnajc28	DnaJ heat shock protein family (Hsp40) member C28 [Source:RGD Symbol;Acc:1359589]	0.48333049283004	4.05623793706684	8.21403379572951E-05	0.00658696650253949
ENSRNOG00000008054	Igsf9	immunoglobulin superfamily, member 9 [Source:RGD Symbol;Acc:1304566]	0.483084231649646	-1.48714212306539	0.181252332630437	0.556344542421915
ENSRNOG00000043451	Spp1	secreted phosphoprotein 1 [Source:RGD Symbol;Acc:3752]	0.483056443568585	0.358886258816703	0.0924879078569383	0.41667422999879
ENSRNOG00000016581	Serpinb1a	serpin family B member 1A [Source:RGD Symbol;Acc:1306203]	0.482932967692375	0.529956297924336	0.16725143806963	0.541932711066517
ENSRNOG00000033809	Mlh1	mutL homolog 1 [Source:RGD Symbol;Acc:620937]	0.482799852189927	3.19610021792136	0.0914069912275065	0.41467561873942
ENSRNOG00000030830	Mex3d	mex-3 RNA binding family member D [Source:RGD Symbol;Acc:1310576]	0.482543251127995	1.44380235913626	0.0750685458266564	0.378387376814515
ENSRNOG00000004781	Crmp1	collapsin response mediator protein 1 [Source:RGD Symbol;Acc:2407]	0.482407739756663	-1.64575752516665	0.244996916523595	0.626917616045977
ENSRNOG00000011280	Mllt3	MLLT3, super elongation complex subunit [Source:RGD Symbol;Acc:620940]	0.48197005994625	3.06451835220015	0.195590101751699	0.572336110254702
ENSRNOG00000012994	Pus3	pseudouridine synthase 3 [Source:RGD Symbol;Acc:1310757]	0.481898948847136	2.99621853157554	0.0268540018042938	0.238638880002059
ENSRNOG00000018715	Clec10a	C-type lectin domain containing 10A [Source:RGD Symbol;Acc:621158]	0.481094932892999	0.221858652159098	0.109148664784794	0.450452671432346
ENSRNOG00000052607	Gm24336	predicted gene, 24336 [Source:RGD Symbol;Acc:15007279]	0.480584830949856	-1.35403847730693	0.179143285252178	0.554882488217814
ENSRNOG00000025889	Gnas	GNAS complex locus [Source:RGD Symbol;Acc:2716]	0.480070302093564	0.0667541903930918	0.0574777900092342	0.336321314986784
ENSRNOG00000060818	Snord37	small nucleolar RNA, C/D box 37 [Source:RGD Symbol;Acc:15013614]	0.480049396645145	-0.376851141882782	0.0505705534867219	0.317739427536584
ENSRNOG00000018870	Hapln2	hyaluronan and proteoglycan link protein 2 [Source:RGD Symbol;Acc:621854]	0.47972634046715	-1.80790813309424	0.272097207633019	0.655491190722875
ENSRNOG00000031168	Arhgap15	Rho GTPase activating protein 15 [Source:RGD Symbol;Acc:1359304]	0.47899178158883	-0.803623303508236	0.174687462006307	0.550475369845809
ENSRNOG00000020811	Il6r	interleukin 6 receptor [Source:RGD Symbol;Acc:2902]	0.478051923597254	6.7845333331017	0.136864754181104	0.497158629021001
ENSRNOG00000042308	ENSRNOG00000042308	similar to zinc finger protein 455 [Source:RGD Symbol;Acc:1594231]	0.477532973398043	2.78378932176202	0.00049157226301278	0.0226224596091655
ENSRNOG00000036839	Hnrnpa1	heterogeneous nuclear ribonucleoprotein A1 [Source:RGD Symbol;Acc:69234]	0.477369084922669	4.9814169872242	5.53664777092477E-07	0.000151319973363724
ENSRNOG00000025518	Carmil3	capping protein regulator and myosin 1 linker 3 [Source:RGD Symbol;Acc:1359120]	0.476662683986324	-1.71120040372501	0.211454882825447	0.595542332449713
ENSRNOG00000005569	Phospho1	phosphoethanolamine/phosphocholine phosphatase 1 [Source:RGD Symbol;Acc:1306182]	0.476020356065688	1.82304833583306	0.00341924634468162	0.0754312852374546
ENSRNOG00000020590	Adam15	ADAM metallopeptidase domain 15 [Source:RGD Symbol;Acc:620402]	0.475822865583712	4.06833676074481	0.0271349154881387	0.239543873640598
ENSRNOG00000011384	Aimp1	aminoacyl tRNA synthetase complex-interacting multifunctional protein 1 [Source:RGD Symbol;Acc:620466]	0.475626648259842	4.0328579758601	0.0148509083961444	0.173330811132994
ENSRNOG00000001376	Mettl7a	methyltransferase like 7A [Source:RGD Symbol;Acc:1308407]	0.475570138971392	6.083634150241	0.0215046086862473	0.211446196421603
ENSRNOG00000014037	Dcun1d3	defective in cullin neddylation 1 domain containing 3 [Source:RGD Symbol;Acc:1308893]	0.475530259172031	-1.1138804179963	0.130245907198083	0.486542033248737
ENSRNOG00000008736	Slamf8	SLAM family member 8 [Source:RGD Symbol;Acc:1306263]	0.475182746723713	0.921030757082324	0.0567639616420212	0.334146362334043
ENSRNOG00000001115	Slc29a4	solute carrier family 29 member 4 [Source:RGD Symbol;Acc:1310545]	0.474599936629681	0.0741451695379898	0.415773616467765	0.768323481680187
ENSRNOG00000069648	ENSRNOG00000069648	RGD1560398 [Source:NCBI gene (formerly Entrezgene);Acc:498192]	0.474461981659083	1.65805240199738	0.0784955474570981	0.386049346876775
ENSRNOG00000003305	Cxcr3	C-X-C motif chemokine receptor 3 [Source:RGD Symbol;Acc:621528]	0.474174383550124	-1.27050637080058	0.210002710266803	0.5933241130576
ENSRNOG00000017002	Adrb1	adrenoceptor beta 1 [Source:RGD Symbol;Acc:2059]	0.474151874952095	0.027501202078932	0.122047578802151	0.474582222798609
ENSRNOG00000016683	Zfp668	zinc finger protein 668 [Source:RGD Symbol;Acc:1308623]	0.4738147184054	0.130558617047864	0.0497288577781542	0.316133995990393
ENSRNOG00000005964	Nr4a3	nuclear receptor subfamily 4, group A, member 3 [Source:RGD Symbol;Acc:61882]	0.473490066587168	-1.47626273652134	0.218212674590253	0.602367865964058
ENSRNOG00000037238	Mrm3	mitochondrial rRNA methyltransferase 3 [Source:RGD Symbol;Acc:1309077]	0.473369978104912	2.07658837949943	0.0460154661121268	0.304622837748111
ENSRNOG00000010602	Birc2	baculoviral IAP repeat-containing 2 [Source:RGD Symbol;Acc:620690]	0.473350738722973	5.70433855116246	0.00334082841721241	0.0741963087285383
ENSRNOG00000020391	Nip7	nucleolar pre-rRNA processing protein NIP7 [Source:RGD Symbol;Acc:620069]	0.47332573679357	3.05480528361556	0.012853929493532	0.161063878056373
ENSRNOG00000027434	Fitm2	fat storage-inducing transmembrane protein 2 [Source:RGD Symbol;Acc:1307696]	0.473201730921731	5.95783467820439	0.0282350859548263	0.244563736097002
ENSRNOG00000019518	Pde4c	phosphodiesterase 4C [Source:RGD Symbol;Acc:727918]	0.472726201020965	0.435749056343233	0.163247580208941	0.536098968650843
ENSRNOG00000031785	Krt76	keratin 76 [Source:RGD Symbol;Acc:1303078]	0.472586429046569	-0.858318152217385	0.308652348241265	0.685870135064699
ENSRNOG00000001957	Sult1e1	sulfotransferase family 1E member 1 [Source:RGD Symbol;Acc:3776]	0.472158945374518	10.9775119808526	7.08781450658762E-05	0.0058956529113181
ENSRNOG00000025245	RGD1311946	similar to RIKEN cDNA 1810055G02 [Source:RGD Symbol;Acc:1311946]	0.471971819699527	-0.0427150921488943	0.300153443922376	0.678075351258573
ENSRNOG00000012208	Itgb7	integrin subunit beta 7 [Source:RGD Symbol;Acc:2929]	0.471085909014833	-0.271611169061569	0.0636027954539018	0.350666379875938
ENSRNOG00000018250	Tnni3	troponin I3, cardiac type [Source:RGD Symbol;Acc:62052]	0.470993421637926	-0.935528439458163	0.396160119787532	0.75510622319878
ENSRNOG00000008336	Tnfrsf11b	TNF receptor superfamily member 11B [Source:RGD Symbol;Acc:619802]	0.46951245333715	1.43224557298693	0.306943434532619	0.684413332544262
ENSRNOG00000012089	Cstf3	cleavage stimulation factor subunit 3 [Source:RGD Symbol;Acc:1305901]	0.469469904197302	3.75322969035183	0.069049290232327	0.365064387994995
ENSRNOG00000003698	Mroh9	maestro heat-like repeat family member 9 [Source:RGD Symbol;Acc:1564745]	0.469054525738404	-2.04376614360662	0.520202762643612	0.825812832814248
ENSRNOG00000020925	Ccdc86	coiled-coil domain containing 86 [Source:RGD Symbol;Acc:1359280]	0.469050086891928	3.82497578652691	0.131601368986229	0.487795608487014
ENSRNOG00000001181	Wdr4	WD repeat domain 4 [Source:RGD Symbol;Acc:1585179]	0.468260494112945	1.68785929996174	0.0399085002770821	0.28626386486914
ENSRNOG00000061895	Ly49si1	immunoreceptor Ly49si1 [Source:RGD Symbol;Acc:1359487]	0.468249340238486	0.218873371889906	0.413111184191248	0.765652204726183
ENSRNOG00000008101	Tmem251	transmembrane protein 251 [Source:RGD Symbol;Acc:1566396]	0.468246496707562	1.60721223937029	0.0058658121977295	0.105160584942428
ENSRNOG00000011228	Layn	layilin [Source:RGD Symbol;Acc:1564444]	0.467914236159977	0.185437768505205	0.0736061800869192	0.376541869784761
ENSRNOG00000064282	ENSRNOG00000064282	uncharacterized LOC102554670 [Source:RGD Symbol;Acc:7574084]	0.467805496620302	-1.07347780105265	0.101979142427608	0.436048746931842
ENSRNOG00000022730	Zfp57	zinc finger protein 57 [Source:RGD Symbol;Acc:1302981]	0.467412346870941	2.45548848967701	0.122882564105915	0.474640641383768
ENSRNOG00000067284	Spin1	spindlin 1 [Source:RGD Symbol;Acc:1306210]	0.467396207569622	4.68928041779453	0.00862163674170654	0.129509042482505
ENSRNOG00000033262	Reep6	receptor accessory protein 6 [Source:RGD Symbol;Acc:1309508]	0.46734828555983	7.76632819774679	0.0114133125578437	0.150440041116774
ENSRNOG00000014496	Coro6	coronin 6 [Source:RGD Symbol;Acc:708560]	0.467134997587151	-0.243622957529254	0.10458664109536	0.440670493242673
ENSRNOG00000037406	RGD1564171	RGD1564171 [Source:RGD Symbol;Acc:1564171]	0.465405266721179	0.226735282683913	0.0442452337271017	0.299725666444881
ENSRNOG00000008445	Dact1	dishevelled-binding antagonist of beta-catenin 1 [Source:RGD Symbol;Acc:1564008]	0.464206636233623	0.524030916897353	0.29288134748442	0.672789888697443
ENSRNOG00000068754	Cd244	CD244 molecule [Source:RGD Symbol;Acc:68400]	0.46415715962683	-1.13083021715674	0.520740101347502	0.825882453487181
ENSRNOG00000003330	Acsf2	acyl-CoA synthetase family member 2 [Source:RGD Symbol;Acc:1562656]	0.46394296894663	5.34459068751384	0.0565758086634264	0.333772347850487
ENSRNOG00000067639	ENSRNOG00000067639	non-histone chromosomal protein HMG-14-like [Source:RGD Symbol;Acc:41207243]	0.463857236924166	-1.19692552642757	0.139020568464869	0.500884589663202
ENSRNOG00000007240	Rrs1	ribosome biogenesis regulator 1 homolog [Source:RGD Symbol;Acc:1311403]	0.463260523876557	4.89290837981792	0.0210922974381641	0.20892607048217
ENSRNOG00000061641	SNORA70	Small nucleolar RNA SNORA70 [Source:RGD Symbol;Acc:15014235]	0.462806197582711	-1.03279263335877	0.0967773350032891	0.425909323156112
ENSRNOG00000042561	Cks1b	CDC28 protein kinase regulatory subunit 1B [Source:RGD Symbol;Acc:1561797]	0.462607360614575	4.16567598726778	0.00177074377302596	0.0501136501863659
ENSRNOG00000011944	Snx10	sorting nexin 10 [Source:RGD Symbol;Acc:1305782]	0.462445549222758	0.720630338002706	0.108911344198738	0.450444941787985
ENSRNOG00000065976	ENSRNOG00000065976	small nucleolar RNA U82P [Source:RGD Symbol;Acc:41314212]	0.461054882071717	-0.0193141281067388	0.0366569193329406	0.278139346167844
ENSRNOG00000065208	ENSRNOG00000065208	pyrin domain-containing protein 3-like [Source:RGD Symbol;Acc:7636450]	0.460882244866482	2.10242511139752	0.0413118113174631	0.289658522075113
ENSRNOG00000013526	Rassf4	Ras association domain family member 4 [Source:RGD Symbol;Acc:1307785]	0.460241262181855	2.22394487281198	0.0221403847536553	0.215326094859078
ENSRNOG00000017893	Baiap3	BAI1-associated protein 3 [Source:RGD Symbol;Acc:10059729]	0.460048491505189	-1.34964106997519	0.138859191315566	0.500884589663202
ENSRNOG00000043375	Tmigd3	transmembrane and immunoglobulin domain containing 3 [Source:RGD Symbol;Acc:2324712]	0.459766629715408	-1.95969560922858	0.373176279932492	0.735695089188273
ENSRNOG00000058148	SNORD58	Small nucleolar RNA SNORD58 [Source:RGD Symbol;Acc:15011558]	0.459642504249997	-0.853325163501274	0.181901440297695	0.556932804862079
ENSRNOG00000007091	Ly6e	lymphocyte antigen 6 family member E [Source:RGD Symbol;Acc:1565342]	0.459454587915222	4.71171963790716	0.0108875202755784	0.146071182621707
ENSRNOG00000031694	AABR07053188.1	60S ribosomal protein L35a pseudogene [Source:RGD Symbol;Acc:11430655]	0.458438700252491	-1.64605830165099	0.232113690982011	0.617075929761084
ENSRNOG00000020029	Mcrip2	MAPK regulated co-repressor interacting protein 2 [Source:RGD Symbol;Acc:1592603]	0.456761660037329	2.62387550632785	0.000626237706464154	0.0262902049058557
ENSRNOG00000001979	Rcan1	regulator of calcineurin 1 [Source:RGD Symbol;Acc:631338]	0.456731811089178	9.28256341127715	0.152522283149804	0.51894776827799
ENSRNOG00000019180	Acsl4	acyl-CoA synthetase long-chain family member 4 [Source:RGD Symbol;Acc:69401]	0.456381392488432	7.63701904339899	0.002474787002948	0.062414967125197
ENSRNOG00000003217	Lgals3bp	galectin 3 binding protein [Source:RGD Symbol;Acc:620837]	0.456331662404558	5.21446855611103	0.00509007713636195	0.0973469157166923
ENSRNOG00000008288	Akirin2	akirin 2 [Source:RGD Symbol;Acc:1307791]	0.456295874882775	4.89157144641165	5.88167654540956E-05	0.00518206659842927
ENSRNOG00000037421	Zfp951	zinc finger protein 951 [Source:RGD Symbol;Acc:2301011]	0.456284185945911	-0.11982468594478	0.111112114668275	0.45429683209207
ENSRNOG00000017606	P2rx1	purinergic receptor P2X 1 [Source:RGD Symbol;Acc:3240]	0.455156101806224	-0.947930277139885	0.401726902402106	0.757842890121004
ENSRNOG00000004659	Creld2	cysteine-rich with EGF-like domains 2 [Source:RGD Symbol;Acc:1310614]	0.455138557887664	4.95749726807883	0.0571937007812036	0.335397507633245
ENSRNOG00000008415	Nab2	Ngfi-A binding protein 2 [Source:RGD Symbol;Acc:1311712]	0.455047694635614	1.02518303242172	0.36773673297433	0.730852707156393
ENSRNOG00000070745	Tnf	tumor necrosis factor [Source:RGD Symbol;Acc:3876]	0.454726074871705	-1.20546359434987	0.18669194944038	0.562253722243352
ENSRNOG00000020505	Map4k1	mitogen activated protein kinase kinase kinase kinase 1 [Source:RGD Symbol;Acc:1305463]	0.454664088529037	1.63827528105208	0.0879169642646814	0.407922009324422
ENSRNOG00000048191	RGD1565462	similar to BC049975 protein [Source:RGD Symbol;Acc:1565462]	0.45385131361062	-1.43458405503631	0.138477958684396	0.50026890280589
ENSRNOG00000004288	Ptrh2	peptidyl-tRNA hydrolase 2 [Source:RGD Symbol;Acc:1306819]	0.453150009583303	2.98272952245278	0.00166277955728926	0.0486841391060831
ENSRNOG00000015822	Klf13	Kruppel-like factor 13 [Source:RGD Symbol;Acc:1565099]	0.453081844854375	4.65922267701358	0.00781099097192122	0.122488045779823
ENSRNOG00000002040	Bmp2k	BMP-2 inducible kinase [Source:RGD Symbol;Acc:1564828]	0.453004337843567	4.03373344501675	0.00238232732888618	0.0603102600915761
ENSRNOG00000004498	Scin	scinderin [Source:RGD Symbol;Acc:735034]	0.452889313201396	-1.09903054012906	0.332133124095529	0.705460237571345
ENSRNOG00000064149	ENSRNOG00000064149	zinc finger protein 709-like [Source:RGD Symbol;Acc:6502389]	0.452871004384214	2.20137518289855	0.000766089593092505	0.0297500930015972
ENSRNOG00000009342	Fcnb	ficolin B [Source:RGD Symbol;Acc:621222]	0.45286517168224	-0.767854962492356	0.268396758512503	0.651507955410449
ENSRNOG00000068024	B3gnt8	UDP-GlcNAc:betaGal beta-1,3-N-acetylglucosaminyltransferase 8 [Source:RGD Symbol;Acc:1305374]	0.45281594683394	0.61337338108039	0.102355941741185	0.437101649170263
ENSRNOG00000010309	Nfyb	nuclear transcription factor Y subunit beta [Source:RGD Symbol;Acc:3172]	0.452685710623291	4.80653758753746	0.00522883703479738	0.0983491370365259
ENSRNOG00000017869	Irf8	interferon regulatory factor 8 [Source:RGD Symbol;Acc:1312024]	0.452464154957435	4.19321154376803	0.0411180033952175	0.288793725765841
ENSRNOG00000011559	Cnn3	calponin 3 [Source:RGD Symbol;Acc:71044]	0.452000693154348	6.63389675001034	0.00172465236914139	0.0498514057685822
ENSRNOG00000020749	AC095278.1	similar to BAX protein, cytoplasmic isoform delta [Source:RGD Symbol;Acc:1596776]	0.451566123004561	-1.38121360436064	0.250066583749152	0.632104886668298
ENSRNOG00000007765	Frzb	frizzled-related protein [Source:RGD Symbol;Acc:1311315]	0.451541693542933	0.743405568494631	0.359109723180303	0.724658915028794
ENSRNOG00000042905	RT1-T24-4	RT1 class I, locus T24, gene 4 [Source:RGD Symbol;Acc:1598233]	0.451194837999367	5.6575835447031	0.0367638992479593	0.278139346167844
ENSRNOG00000019383	Tef	TEF transcription factor, PAR bZIP family member [Source:RGD Symbol;Acc:3841]	0.450969724778579	5.88388141474142	0.0282688630973713	0.244563736097002
ENSRNOG00000001766	Tfrc	transferrin receptor [Source:RGD Symbol;Acc:70488]	0.450881274196644	5.35415076934206	0.0090475486757702	0.132710593500454
ENSRNOG00000027139	Krt20	keratin 20 [Source:RGD Symbol;Acc:628646]	0.449984044410164	-0.985580108297374	0.191285991946839	0.568382960761497
ENSRNOG00000024728	Arhgap22	Rho GTPase activating protein 22 [Source:RGD Symbol;Acc:1307237]	0.449841209204232	-0.319561286899335	0.118841605825843	0.468371626021096
ENSRNOG00000066036	Mis12	MIS12 kinetochore complex component [Source:RGD Symbol;Acc:1564837]	0.449772381801958	4.91953488402154	0.143614321732812	0.507061164420199
ENSRNOG00000049688	Mir6334	microRNA 6334 [Source:RGD Symbol;Acc:7489021]	0.449735545018085	-0.338757632356984	0.0730735754474379	0.375806959443967
ENSRNOG00000024852	Tmx4	thioredoxin-related transmembrane protein 4 [Source:RGD Symbol;Acc:1305146]	0.449573645288975	4.80898623104254	0.00405815394867997	0.0839981417012707
ENSRNOG00000036913	Resf1	retroelement silencing factor 1 [Source:RGD Symbol;Acc:1309621]	0.449469219385049	4.39422972063274	0.00103121427571478	0.0359248688146052
ENSRNOG00000038355	Crygs	crystallin, gamma S [Source:RGD Symbol;Acc:1587483]	0.448949065676702	-0.96830589069504	0.170968798331557	0.546186580929439
ENSRNOG00000007128	Nop56	NOP56 ribonucleoprotein [Source:RGD Symbol;Acc:1308892]	0.448699069738382	3.92704841842789	0.0692958879695217	0.365790513081527
ENSRNOG00000013072	Plxna4	plexin A4 [Source:RGD Symbol;Acc:1308074]	0.448609801568004	1.3442129636726	0.183677709530979	0.559195264493163
ENSRNOG00000010657	ENSRNOG00000010657	LRRGT00022-like [Source:RGD Symbol;Acc:2324602]	0.448427776024162	-0.190991500220625	0.0431934748622722	0.296183827627009
ENSRNOG00000065378	ENSRNOG00000065378	uncharacterized LOC120098329 [Source:RGD Symbol;Acc:41310718]	0.448419973260834	1.42764758287269	0.0720039398531008	0.372307630313794
ENSRNOG00000011112	Fam161b	FAM161 centrosomal protein B [Source:RGD Symbol;Acc:1309058]	0.448120706104482	-0.735738758515524	0.214890313804898	0.598670913766421
ENSRNOG00000006583	Hpgds	hematopoietic prostaglandin D synthase [Source:RGD Symbol;Acc:69251]	0.446191685342119	1.52241267485565	0.0666097912838455	0.358680468384905
ENSRNOG00000048315	Eif2ak2	eukaryotic translation initiation factor 2-alpha kinase 2 [Source:RGD Symbol;Acc:3402]	0.445934276493191	5.66839569301565	0.00490614511280586	0.0952218773198494
ENSRNOG00000012729	Mfsd8	major facilitator superfamily domain containing 8 [Source:RGD Symbol;Acc:1310132]	0.445760675435967	4.85209551078974	0.0027541630708073	0.0662185849986559
ENSRNOG00000016123	Rnf144b	ring finger protein 144B [Source:RGD Symbol;Acc:1308856]	0.445397858726305	5.50283764419188	0.031896672130049	0.258545268031167
ENSRNOG00000012458	Cyp2e1	cytochrome P450, family 2, subfamily e, polypeptide 1 [Source:RGD Symbol;Acc:2475]	0.444786743426515	10.6556125338082	0.105241322719333	0.441815609359658
ENSRNOG00000016361	Plcd4	phospholipase C, delta 4 [Source:RGD Symbol;Acc:621025]	0.44459398112985	-1.00948008203819	0.171916572453928	0.54767427863582
ENSRNOG00000010266	Cd180	CD180 molecule [Source:RGD Symbol;Acc:1308170]	0.444432196808006	1.76570311698201	0.0471628120164102	0.308852996833137
ENSRNOG00000000781	Rnf39	ring finger protein 39 [Source:RGD Symbol;Acc:628854]	0.444333780240244	4.52156822477219	0.000524269389280537	0.023325633426063
ENSRNOG00000010528	Rpusd2	RNA pseudouridine synthase domain containing 2 [Source:RGD Symbol;Acc:1306147]	0.443794810380739	2.86506661627986	0.0239041963494902	0.224450886664067
ENSRNOG00000046643	Cyp3a9	cytochrome P450, family 3, subfamily a, polypeptide 9 [Source:RGD Symbol;Acc:708392]	0.443630392072685	6.55239868897579	0.259083122206514	0.641694317105537
ENSRNOG00000012486	Prim2	DNA primase subunit 2 [Source:RGD Symbol;Acc:631433]	0.442969135613429	1.51554223610508	0.0701417759403226	0.367766731768566
ENSRNOG00000025079	Fam126b	family with sequence similarity 126, member B [Source:RGD Symbol;Acc:1309752]	0.441984786483034	3.47424680692373	0.00650666176026797	0.111002820756062
ENSRNOG00000017512	Aldh3b1	aldehyde dehydrogenase 3 family, member B1 [Source:RGD Symbol;Acc:1359546]	0.441129025725532	-0.506568812185604	0.121685413131565	0.474137635338354
ENSRNOG00000014946	Thumpd1	THUMP domain containing 1 [Source:RGD Symbol;Acc:1308854]	0.440610277930689	5.83862926602288	0.000145335733735322	0.00968326440887279
ENSRNOG00000012604	Swsap1	SWIM-type zinc finger 7 associated protein 1 [Source:RGD Symbol;Acc:1308026]	0.440141620949354	2.71016471333636	0.0470352645169933	0.308421924538558
ENSRNOG00000003599	Utp3	UTP3, small subunit processome component [Source:RGD Symbol;Acc:1308540]	0.439850597761349	4.15813991952969	0.0363175544000963	0.277659512273417
ENSRNOG00000011947	Tifab	TIFA inhibitor [Source:RGD Symbol;Acc:1311681]	0.438100125473066	1.7269468900798	0.0609843791954553	0.345727180954572
ENSRNOG00000008307	Nanp	N-acetylneuraminic acid phosphatase [Source:RGD Symbol;Acc:1306009]	0.437970307276362	4.38062334449111	0.00297506354201399	0.070021179182164
ENSRNOG00000012494	Kctd14	potassium channel tetramerization domain containing 14 [Source:RGD Symbol;Acc:1306430]	0.437716059383963	-1.50488288262616	0.306870493807221	0.684413332544262
ENSRNOG00000011904	Trappc4	trafficking protein particle complex subunit 4 [Source:RGD Symbol;Acc:1302991]	0.437285837995368	3.14076131484644	0.00600655545195788	0.106542769023338
ENSRNOG00000015519	Ces1d	carboxylesterase 1D [Source:RGD Symbol;Acc:70896]	0.436979471722566	4.23249787169059	0.0679982422565631	0.362224526770045
ENSRNOG00000069223	SNORD16	small nucleolar RNA SNORD16 [Source:RGD Symbol;Acc:41165082]	0.436690482003112	-0.781318480268078	0.201711827678045	0.581189859008818
ENSRNOG00000000137	Ly86	lymphocyte antigen 86 [Source:RGD Symbol;Acc:1309936]	0.436540606366907	1.9512755522421	0.0501343895975185	0.317253583039712
ENSRNOG00000040279	Slf1	SMC5-SMC6 complex localization factor 1 [Source:RGD Symbol;Acc:1304857]	0.436413960814828	2.26748163654704	0.0449725833600816	0.301865356279425
ENSRNOG00000007506	Ndufaf4	NADH:ubiquinone oxidoreductase complex assembly factor 4 [Source:RGD Symbol;Acc:735162]	0.436115569345776	4.00609675087392	0.0635756069734666	0.350660843735035
ENSRNOG00000028652	Map10	microtubule-associated protein 10 [Source:RGD Symbol;Acc:1308644]	0.435595695918955	1.86019584838874	0.0142431647133013	0.17030755521476
ENSRNOG00000000648	Jmjd1c	jumonji domain containing 1C [Source:RGD Symbol;Acc:708458]	0.435507904112875	5.3771536856968	0.00299388088486213	0.0703404435264451
ENSRNOG00000064204	Lpar3	lysophosphatidic acid receptor 3 [Source:RGD Symbol;Acc:620565]	0.435290548877315	1.41002082547408	0.194740647881224	0.572141866753067
ENSRNOG00000032847	AABR07060145.1	similar to 60S ribosomal protein L38 [Source:RGD Symbol;Acc:1561636]	0.435162502412047	0.580239880500808	0.170019831057405	0.544348622391835
ENSRNOG00000067117	U1	U1 spliceosomal RNA [Source:RGD Symbol;Acc:41140941]	0.435088407470163	0.204027975875611	0.156736615397272	0.526201241764921
ENSRNOG00000016234	Ciapin1	cytokine induced apoptosis inhibitor 1 [Source:RGD Symbol;Acc:1549737]	0.434791641868584	4.76505895500663	0.0117625701614811	0.15269610540338
ENSRNOG00000033697	Casp4	caspase 4 [Source:RGD Symbol;Acc:621757]	0.434068487898827	3.23311205573246	0.0148184232846455	0.173317314085566
ENSRNOG00000019118	Slc13a3	solute carrier family 13 member 3 [Source:RGD Symbol;Acc:628786]	0.433828440844106	4.15325178754478	0.0966519534291209	0.425802184429079
ENSRNOG00000016308	Il10ra	interleukin 10 receptor subunit alpha [Source:RGD Symbol;Acc:620138]	0.433580339351227	2.12098232617139	0.0633485124245076	0.349984850820547
ENSRNOG00000023338	Tspan2	tetraspanin 2 [Source:RGD Symbol;Acc:620982]	0.433416086649267	-0.525588483393823	0.206503234306579	0.588402407198661
ENSRNOG00000004712	Angptl1	angiopoietin-like 1 [Source:MGI Symbol;Acc:MGI:1919963]	0.433070256402094	-1.40623793896313	0.206902940076582	0.589290551574987
ENSRNOG00000011381	Acsbg1	acyl-CoA synthetase bubblegum family member 1 [Source:RGD Symbol;Acc:708557]	0.433032338876243	0.363192224732956	0.270120172902526	0.653677151339108
ENSRNOG00000015093	Sparcl1	SPARC like 1 [Source:RGD Symbol;Acc:2531]	0.433003981824447	3.31363071381216	0.353533675661365	0.71936040866793
ENSRNOG00000050395	Ms4a6bl	membrane-spanning 4-domains, subfamily A, member 6B-like [Source:RGD Symbol;Acc:1359381]	0.432908235691697	2.874873253133	0.0243332597458717	0.226299315636607
ENSRNOG00000010833	Mthfd2	methylenetetrahydrofolate dehydrogenase (NADP+ dependent) 2, methenyltetrahydrofolate cyclohydrolase [Source:RGD Symbol;Acc:1311313]	0.430073975657954	-0.134887872557378	0.160333573079034	0.531219003135681
ENSRNOG00000025075	Relt	RELT, TNF receptor [Source:RGD Symbol;Acc:1305381]	0.42995509828218	0.313350576091062	0.0751948404482471	0.378574926046213
ENSRNOG00000004351	Slc25a29	solute carrier family 25 member 29 [Source:RGD Symbol;Acc:1308104]	0.429808569605503	1.53784395152564	0.0553862289062249	0.330098966405057
ENSRNOG00000018342	Ctif	CBP80/20-dependent translation initiation factor [Source:MGI Symbol;Acc:MGI:2685518]	0.429232384895054	4.56073932606498	0.124950341324356	0.47815303540222
ENSRNOG00000007867	Rngtt	RNA guanylyltransferase and 5'-phosphatase [Source:RGD Symbol;Acc:1311410]	0.42858172910116	4.08748434651998	0.0902279528489544	0.413387870185835
ENSRNOG00000001573	Usp25	ubiquitin specific peptidase 25 [Source:RGD Symbol;Acc:1309003]	0.428245719129923	5.18506375412326	0.000780866970928928	0.0301365143362542
ENSRNOG00000001086	Vps37b	VPS37B subunit of ESCRT-I [Source:RGD Symbol;Acc:1304576]	0.427783105791945	3.90270666965765	0.0195928122763865	0.20014259496977
ENSRNOG00000046629	ENSRNOG00000046629	hypothetical LOC100363405 [Source:RGD Symbol;Acc:2323040]	0.427524595813036	0.697835292380714	0.0777188152194584	0.384772781300919
ENSRNOG00000007957	Tspoap1	TSPO associated protein 1 [Source:RGD Symbol;Acc:708563]	0.426927559589587	-1.39436526888654	0.201150502423072	0.580718673108826
ENSRNOG00000021924	Cyp2c22	cytochrome P450, family 2, subfamily c, polypeptide 22 [Source:RGD Symbol;Acc:620368]	0.426736331369191	10.4263393523682	0.0354130628901481	0.274610000253497
ENSRNOG00000008937	Csrp1	cysteine and glycine-rich protein 1 [Source:RGD Symbol;Acc:62053]	0.426447848812053	6.86575611874637	2.20787436981528E-05	0.00249454581125089
ENSRNOG00000005033	Acvr1	activin A receptor type 1 [Source:RGD Symbol;Acc:620200]	0.42622910286691	4.57878712133618	0.0408408522375087	0.2877538367148
ENSRNOG00000005917	Pawr	pro-apoptotic WT1 regulator [Source:RGD Symbol;Acc:69065]	0.42591542102958	4.70598374226443	0.0191696799333024	0.198699964138379
ENSRNOG00000062247	AABR07031521.1	heat shock cognate protein 70, pseudogene 2 [Source:RGD Symbol;Acc:1592105]	0.425679232577969	5.65276015117585	0.119944304876287	0.470364313588064
ENSRNOG00000056658	Xylt1	xylosyltransferase 1 [Source:RGD Symbol;Acc:620093]	0.42540924049556	-1.27466224765313	0.319563402895022	0.696095167789548
ENSRNOG00000009719	C2cd2l	C2CD2-like [Source:RGD Symbol;Acc:1310281]	0.425036411660257	5.62070601591923	0.0381668585483236	0.28050904720907
ENSRNOG00000047620	Golph3l	golgi phosphoprotein 3-like [Source:RGD Symbol;Acc:1359281]	0.424472016056737	4.13057571235749	0.0767770480308031	0.382371969962259
ENSRNOG00000031076	AABR07042669.1	similar to basic transcription factor 3 [Source:RGD Symbol;Acc:1564126]	0.424147950269637	-0.585756043260794	0.160766567120922	0.531742221939716
ENSRNOG00000037076	ENSRNOG00000037076	similar to osteoclast inhibitory lectin [Source:RGD Symbol;Acc:1588731]	0.424127844741669	-0.156060090921399	0.443021844223609	0.784055575240196
ENSRNOG00000033220	Oas1k	2-5 oligoadenylate synthetase 1B [Source:RGD Symbol;Acc:708393]	0.4235759306772	2.32021437222148	0.0774694597260449	0.383822051295299
ENSRNOG00000012172	Spi1	Spi-1 proto-oncogene [Source:RGD Symbol;Acc:1359607]	0.423569513978482	3.15675614991691	0.0477631900703952	0.309755274296723
ENSRNOG00000046912	Nr1d2	nuclear receptor subfamily 1, group D, member 2 [Source:RGD Symbol;Acc:628828]	0.423316861838473	6.16532306081039	0.0031992627401812	0.0720295690531345
ENSRNOG00000032585	AABR07048992.1	heat shock cognate 71 kDa protein-like [Source:RGD Symbol;Acc:2324757]	0.423290946269797	6.55186297630286	0.0766616375573456	0.38205138007857
ENSRNOG00000010126	Riox1	ribosomal oxygenase 1 [Source:RGD Symbol;Acc:1307704]	0.422934318359248	2.92200829789906	0.117725960850512	0.46644558216274
ENSRNOG00000032523	AABR07063704.1	similar to 60S ribosomal protein L35 [Source:RGD Symbol;Acc:1563157]	0.422362398771516	0.20201445725151	0.0707148985315939	0.368754853949677
ENSRNOG00000029651	Rdh16	retinol dehydrogenase 16 [Source:RGD Symbol;Acc:735050]	0.422304357792753	8.2154508548776	0.0787570087962053	0.386342073918967
ENSRNOG00000012881	Fgl2	fibrinogen-like 2 [Source:RGD Symbol;Acc:620170]	0.421664196232539	3.58592538516206	0.0788210907483705	0.386514847053159
ENSRNOG00000008411	Sec23b	Sec23 homolog B, COPII coat complex component [Source:RGD Symbol;Acc:1310699]	0.421559044908191	5.61485212741168	0.162031399033751	0.53379812000245
ENSRNOG00000045626	Pkd1l2	polycystin 1 like 2 [Source:RGD Symbol;Acc:1588631]	0.421544570568274	2.37871310814684	0.143444799483579	0.506729821863385
ENSRNOG00000018567	Slc20a1	solute carrier family 20 member 1 [Source:RGD Symbol;Acc:621079]	0.421355016370789	4.79147181885051	0.00605022770291892	0.106892677305396
ENSRNOG00000006700	Ntaq1	N-terminal glutamine amidase 1 [Source:RGD Symbol;Acc:1311362]	0.421309769825125	2.29119323390614	0.00527766982783156	0.0985106349364354
ENSRNOG00000022256	Cxcl10	C-X-C motif chemokine ligand 10 [Source:RGD Symbol;Acc:620209]	0.419375517848009	1.70986645691197	0.0751731127364398	0.378574926046213
ENSRNOG00000007822	Vgll4	vestigial-like family member 4 [Source:RGD Symbol;Acc:1311653]	0.418976907555433	4.1371984312108	0.0996257466550722	0.431462665885143
ENSRNOG00000004647	Il10	interleukin 10 [Source:RGD Symbol;Acc:2886]	0.418880281456276	-1.59584865288094	0.284920134938058	0.667126722130091
ENSRNOG00000014900	Crem	cAMP responsive element modulator [Source:RGD Symbol;Acc:2402]	0.418777304073654	6.68134980618036	0.0385734938506225	0.28135960220454
ENSRNOG00000048138	Zfp566	zinc finger protein 566 [Source:RGD Symbol;Acc:1563239]	0.418329472842947	2.03313620157502	0.00382827196160054	0.0808144427670825
ENSRNOG00000006940	Ncf4	neutrophil cytosolic factor 4 [Source:RGD Symbol;Acc:1593157]	0.417705101087322	2.02835532427685	0.0504673592937647	0.317739427536584
ENSRNOG00000000457	Tap1	transporter 1, ATP binding cassette subfamily B member [Source:RGD Symbol;Acc:3817]	0.416669076181544	5.6527516744903	0.000509088401800031	0.0228782277748524
ENSRNOG00000061128	Pelo	pelota mRNA surveillance and ribosome rescue factor [Source:RGD Symbol;Acc:1359591]	0.416287978836513	4.37343664049429	0.00568309637874104	0.103060019324058
ENSRNOG00000011300	Lama3	laminin subunit alpha 3 [Source:RGD Symbol;Acc:628776]	0.416202521208039	2.74190809453476	0.042297812334372	0.293043095076001
ENSRNOG00000046439	Vps37c	VPS37C subunit of ESCRT-I [Source:RGD Symbol;Acc:11384366]	0.416000263619989	4.1087058732029	0.0378793478588262	0.280198862626216
ENSRNOG00000000587	Rpf2	ribosome production factor 2 homolog [Source:RGD Symbol;Acc:1306906]	0.415781729773658	2.60698973860718	0.0121139118616081	0.155095131597185
ENSRNOG00000001431	Rasa4	RAS p21 protein activator 4 [Source:RGD Symbol;Acc:1565457]	0.415523957702137	1.61278956359019	0.0436906279479176	0.297560767324187
ENSRNOG00000060539	AC120949.4	small nucleolar RNA SNORA81 [Source:RGD Symbol;Acc:41259569]	0.415439180079612	-0.206520729772591	0.207991761259697	0.590415098425387
ENSRNOG00000000855	Lst1	leukocyte specific transcript 1 [Source:RGD Symbol;Acc:620077]	0.414657857290908	1.45149972261825	0.0477021303679316	0.309640392307852
ENSRNOG00000066193	Zfp862	zinc finger protein 862 [Source:RGD Symbol;Acc:1598054]	0.414541316167675	2.24670749136966	0.0661334693347091	0.357289768140265
ENSRNOG00000067450	ENSRNOG00000067450	zinc finger protein OZF-like [Source:RGD Symbol;Acc:7630088]	0.41413197324297	4.5637447800031	0.00356861323323116	0.0770820458377931
ENSRNOG00000010944	Hyou1	hypoxia up-regulated 1 [Source:RGD Symbol;Acc:621146]	0.414073458694035	7.62912422160343	0.112238279191862	0.45634846812521
ENSRNOG00000016250	Ammecr1l	AMMECR1 like [Source:RGD Symbol;Acc:1307915]	0.414072292711901	6.72759529675881	0.00543647043568203	0.100559685185986
ENSRNOG00000038881	Hcls1	hematopoietic cell specific Lyn substrate 1 [Source:RGD Symbol;Acc:1304754]	0.413858188100788	2.82850746239065	0.0112837760740466	0.149289619816514
ENSRNOG00000058841	Bag5	BAG cochaperone 5 [Source:RGD Symbol;Acc:1310847]	0.413854134876375	3.90803822900741	0.00174556215637561	0.0499499324747483
ENSRNOG00000040242	Epm2a	EPM2A glucan phosphatase, laforin [Source:RGD Symbol;Acc:71047]	0.413840819147779	0.253304989610822	0.28988275504787	0.671529122228173
ENSRNOG00000007247	A2ml1	alpha-2-macroglobulin-like 1 [Source:RGD Symbol;Acc:1565709]	0.41365394614518	4.17622511904498	0.505720982891387	0.81651472241122
ENSRNOG00000032669	Serpina1	serpin family A member 1 [Source:RGD Symbol;Acc:3326]	0.413474851026416	4.76325819112521	0.0935954299461913	0.419386409705911
ENSRNOG00000020197	Cd248	CD248 molecule [Source:RGD Symbol;Acc:1310404]	0.413446247044841	-1.09185744996102	0.353666972296875	0.71936040866793
ENSRNOG00000000502	Def6	DEF6 guanine nucleotide exchange factor [Source:RGD Symbol;Acc:1307945]	0.413260768511195	-0.989728138382147	0.251322012672967	0.632770143582698
ENSRNOG00000013973	Lcn2	lipocalin 2 [Source:RGD Symbol;Acc:69408]	0.413128765657269	0.0241228713559315	0.0978865028802947	0.427588633448222
ENSRNOG00000002126	Ncam2	neural cell adhesion molecule 2 [Source:RGD Symbol;Acc:1303131]	0.413098925776297	1.51218113352157	0.302636852327132	0.680574407924256
ENSRNOG00000019478	Irf9	interferon regulatory factor 9 [Source:RGD Symbol;Acc:1308766]	0.413046272377033	-1.36518577623848	0.327934302922929	0.702013065397815
ENSRNOG00000042258	RGD1561157	RGD1561157 [Source:RGD Symbol;Acc:1561157]	0.411928382747743	1.73983231599506	0.0194710015239234	0.199973049236479
ENSRNOG00000061782	Tspyl2	TSPY-like 2 [Source:RGD Symbol;Acc:1563283]	0.411602795486356	4.26313762347593	0.0763271229932817	0.381123352395984
ENSRNOG00000004226	Irak3	interleukin-1 receptor-associated kinase 3 [Source:RGD Symbol;Acc:1308846]	0.411589479575703	3.7409163259606	0.0150187687354807	0.174535739150226
ENSRNOG00000033389	Susd2	sushi domain containing 2 [Source:RGD Symbol;Acc:1308595]	0.411584277859865	1.34753912412966	0.123986380218971	0.476722826268291
ENSRNOG00000000250	Jmjd6	jumonji domain containing 6, arginine demethylase and lysine hydroxylase [Source:RGD Symbol;Acc:1305395]	0.410986215602314	3.78540267596842	0.0451129983373427	0.302227750742218
ENSRNOG00000033729	ENSRNOG00000033729	zinc finger protein 484-like [Source:RGD Symbol;Acc:7510716]	0.409746736936564	2.1963398852088	0.0170583871536972	0.187373867865329
ENSRNOG00000021145	Gpr137	G protein-coupled receptor 137 [Source:RGD Symbol;Acc:1586317]	0.409615883744115	2.10479585912293	0.133125589470999	0.490593806878267
ENSRNOG00000039500	Rnase13	ribonuclease A family member 13 [Source:RGD Symbol;Acc:1359386]	0.409199496702245	-1.00475296977154	0.342832944146117	0.711860008929227
ENSRNOG00000002200	AABR07072371.1	nuclear receptor-binding factor 2-like [Source:RGD Symbol;Acc:2322973]	0.409047560362706	3.67314490642482	0.0154754978339494	0.177895164800214
ENSRNOG00000026527	Snx32	sorting nexin 32 [Source:RGD Symbol;Acc:1560591]	0.408528198993417	-1.28380608977902	0.220109727586071	0.603077718518097
ENSRNOG00000002753	Adam11	ADAM metallopeptidase domain 11 [Source:RGD Symbol;Acc:1307515]	0.407251744336853	3.97809497928198	0.190824936409719	0.567390663498881
ENSRNOG00000001843	Bcl6	BCL6, transcription repressor [Source:RGD Symbol;Acc:1309345]	0.407230865496615	4.17383222081425	0.047496236231813	0.30916207525321
ENSRNOG00000027990	Crip1	cysteine rich protein 1 [Source:RGD Symbol;Acc:1597237]	0.40700899374874	1.32241752214703	0.0597352247341175	0.342601340316618
ENSRNOG00000000040	RGD1304622	similar to 6820428L09 protein [Source:RGD Symbol;Acc:1304622]	0.406445588568261	-0.11791645410173	0.259197251223237	0.641823264454005
ENSRNOG00000015212	Hspa14	heat shock protein family A (Hsp70) member 14 [Source:RGD Symbol;Acc:1303296]	0.406251301504074	3.42656299053195	0.0166208436079708	0.185334169523685
ENSRNOG00000064183	Amigo3	adhesion molecule with Ig like domain 3 [Source:RGD Symbol;Acc:631413]	0.405816270072124	3.53702818439478	0.0864936569701858	0.405351388072167
ENSRNOG00000016298	Lysmd3	LysM domain containing 3 [Source:RGD Symbol;Acc:1308805]	0.405790441149331	4.73616171736423	0.000490448788603291	0.0226224596091655
ENSRNOG00000027436	Zfp324	zinc finger protein 324 [Source:RGD Symbol;Acc:1306631]	0.405770583983423	2.92982292432727	0.0547236196528989	0.328755560959816
ENSRNOG00000022455	Cptp	ceramide-1-phosphate transfer protein [Source:RGD Symbol;Acc:1359656]	0.405493995528607	3.34378589443041	0.0176019114233497	0.190870281604453
ENSRNOG00000070709	ENSRNOG00000070709	spermidine synthase-like [Source:RGD Symbol;Acc:41302246]	0.404921227433244	1.05646415278113	0.112440662877034	0.456442969763333
ENSRNOG00000001489	Tbp	TATA box binding protein [Source:RGD Symbol;Acc:67398]	0.404558549507704	2.70048690391294	0.0138125361130393	0.167400437670427
ENSRNOG00000065530	Sult1c2	sulfotransferase family 1C member 2 [Source:RGD Symbol;Acc:621064]	0.404332378909624	5.41499189706928	0.202407910982828	0.582308645302264
ENSRNOG00000017849	Apbb3	amyloid beta precursor protein binding family B member 3 [Source:RGD Symbol;Acc:620853]	0.404055837747065	5.46527536154381	0.00379408950528844	0.0804074044188557
ENSRNOG00000007053	Med7	mediator complex subunit 7 [Source:RGD Symbol;Acc:6494481]	0.403825258015881	3.11380620329041	0.00641497115247606	0.110424539697391
ENSRNOG00000027971	Lrrc31	leucine rich repeat containing 31 [Source:RGD Symbol;Acc:1561499]	0.403642771543378	-2.27190666116949	0.65172442565198	0.887168864516977
ENSRNOG00000003334	Klhl21	kelch-like family member 21 [Source:RGD Symbol;Acc:1305863]	0.403411030073975	4.44203898900668	0.0123884932228846	0.156964466817927
ENSRNOG00000014588	Dbr1	debranching RNA lariats 1 [Source:RGD Symbol;Acc:1598038]	0.403072356024197	3.79291939533686	0.00783133778618062	0.122551176334711
ENSRNOG00000013241	Cyp2c24	cytochrome P450, family 2, subfamily c, polypeptide 24 [Source:RGD Symbol;Acc:1563697]	0.402842581707035	0.245958549529291	0.56393208796898	0.848089712676931
ENSRNOG00000028155	Dnaaf2	dynein, axonemal, assembly factor 2 [Source:RGD Symbol;Acc:1310311]	0.402432663869031	3.17901291786561	0.00699141861183309	0.116203254130422
ENSRNOG00000048462	AABR07066529.1	toll-like receptor adaptor molecule 1 [Source:RGD Symbol;Acc:1590868]	0.402226921156708	5.05649111283625	0.0370232081904176	0.278139346167844
ENSRNOG00000012142	Glyat	glycine-N-acyltransferase [Source:RGD Symbol;Acc:1307163]	0.402019594258125	7.86599370179014	0.00246378082051639	0.0622546278270859
ENSRNOG00000005575	Abi3	ABI family, member 3 [Source:RGD Symbol;Acc:1311794]	0.40127310844502	2.33104508119035	0.00696206478073014	0.11610955360341
ENSRNOG00000027940	Plppr3	phospholipid phosphatase related 3 [Source:RGD Symbol;Acc:727823]	0.400587076425338	0.338200362698286	0.046039174402791	0.304622837748111
ENSRNOG00000017102	Cmtr2	cap methyltransferase 2 [Source:RGD Symbol;Acc:1309394]	0.400263940447005	2.10917706980893	0.0387320091124769	0.281748542115313
ENSRNOG00000066151	Fem1a	fem-1 homolog A [Source:RGD Symbol;Acc:1561112]	0.399933129091693	5.50764045726829	0.0616849512056427	0.346366820354703
ENSRNOG00000066242	Rtp4	receptor (chemosensory) transporter protein 4 [Source:RGD Symbol;Acc:1306974]	0.399689309615549	5.52540745890062	0.0133686771103176	0.164250755836122
ENSRNOG00000045918	Jarid2	jumonji and AT-rich interaction domain containing 2 [Source:RGD Symbol;Acc:1591663]	0.39932416077543	4.76175936834623	0.000759233190201537	0.0297299733426286
ENSRNOG00000028063	Tmem38b	transmembrane protein 38B [Source:RGD Symbol;Acc:1305703]	0.398805203663981	5.65282564130699	0.00142186185012208	0.0441799858395242
ENSRNOG00000017040	Wrnip1	WRN helicase interacting protein 1 [Source:RGD Symbol;Acc:628836]	0.398765409541384	-0.401845360773311	0.0938365650847039	0.419793897348944
ENSRNOG00000048187	Epop	elongin BC and polycomb repressive complex 2 associated protein [Source:RGD Symbol;Acc:1587434]	0.39850335151765	0.955213769321572	0.0974373275225218	0.426982502093058
ENSRNOG00000023463	Parp9	poly (ADP-ribose) polymerase family, member 9 [Source:RGD Symbol;Acc:1307534]	0.398345401907553	6.88216570047834	0.0541948200355757	0.327368980566725
ENSRNOG00000003915	Pacc1	proton activated chloride channel 1 [Source:RGD Symbol;Acc:1359339]	0.398086607474783	-0.341760541191035	0.242193856236087	0.625275812644867
ENSRNOG00000042139	Clec4a1	C-type lectin domain family 4, member A1 [Source:RGD Symbol;Acc:1359109]	0.397668877437889	2.14073948533223	0.066708658354553	0.358740149129107
ENSRNOG00000022975	Nfam1	NFAT activating protein with ITAM motif 1 [Source:RGD Symbol;Acc:1308316]	0.397373552680102	3.00573504589885	0.0856664589207569	0.4034965024296
ENSRNOG00000065760	Snora44	small nucleolar RNA SNORA44 [Source:RGD Symbol;Acc:41040477]	0.397125388595324	0.245820388595948	0.063293683816631	0.349864123364135
ENSRNOG00000011200	Bhmt	betaine-homocysteine S-methyltransferase [Source:RGD Symbol;Acc:621496]	0.396832868745204	11.5517505824028	0.0422020177371234	0.292622562738771
ENSRNOG00000047476	Wasf1	WASP family member 1 [Source:RGD Symbol;Acc:1561954]	0.396260781314711	3.20169194176605	0.00951742583471893	0.136153874700878
ENSRNOG00000020014	Myh14	myosin heavy chain 14 [Source:RGD Symbol;Acc:1306821]	0.396166628012796	4.06312937602873	0.428416474979329	0.775318031476105
ENSRNOG00000023465	Depp1	DEPP1, autophagy regulator [Source:RGD Symbol;Acc:1565700]	0.395830157270574	5.17641083786902	0.17765630922219	0.553554882410647
ENSRNOG00000029810	Tspan4	tetraspanin 4 [Source:RGD Symbol;Acc:1305810]	0.395663884013539	5.04720609190909	0.0191043382439578	0.19835341686175
ENSRNOG00000034093	AABR07011951.1	heat shock cognate protein 70, pseudogene 1 [Source:RGD Symbol;Acc:1591978]	0.39539304480221	6.86017647191118	0.110972579613632	0.454290718634558
ENSRNOG00000030494	AABR07072761.1	similar to nuclear receptor binding factor 2 [Source:RGD Symbol;Acc:1560263]	0.39514290753637	2.01392353495742	0.0311861539467619	0.255440350859349
ENSRNOG00000005424	Odc1	ornithine decarboxylase 1 [Source:RGD Symbol;Acc:3227]	0.39447669646607	5.79122317030348	0.00341859686974394	0.0754312852374546
ENSRNOG00000000513	Mapk14	mitogen activated protein kinase 14 [Source:RGD Symbol;Acc:70496]	0.394333112398653	7.14097260573369	0.000918248122342515	0.033961080568946
ENSRNOG00000015357	Bmper	BMP-binding endothelial regulator [Source:RGD Symbol;Acc:1563373]	0.393813153400706	-0.372280197862066	0.400715105807076	0.757170370299853
ENSRNOG00000049335	Sult6b1	sulfotransferase family 6B member 1 [Source:RGD Symbol;Acc:1598187]	0.393812466499753	-1.36854546506399	0.307897066834258	0.685284613435994
ENSRNOG00000005420	Abcg8	ATP binding cassette subfamily G member 8 [Source:RGD Symbol;Acc:620300]	0.393434751892316	3.15385993754863	0.43092125244699	0.776894040017487
ENSRNOG00000008209	St3gal1	ST3 beta-galactoside alpha-2,3-sialyltransferase 1 [Source:RGD Symbol;Acc:1309373]	0.393067070319614	7.44638675799258	0.109949760198576	0.452086947675571
ENSRNOG00000003020	Slc25a47	solute carrier family 25, member 47 [Source:RGD Symbol;Acc:1303247]	0.393058539026746	7.95619759134728	0.165985523962124	0.540205429553812
ENSRNOG00000004510	Slc35b1	solute carrier family 35, member B1 [Source:RGD Symbol;Acc:727783]	0.393007230490992	4.9382040715236	0.0252577063122454	0.231520330550028
ENSRNOG00000049976	Gzmbl2	granzyme B [Source:RGD Symbol;Acc:620018]	0.392534183897589	-0.138453176621935	0.254562845954985	0.636621033245408
ENSRNOG00000008409	Myo1f	myosin IF [Source:RGD Symbol;Acc:1309750]	0.392386747604214	1.88154414120845	0.0301766013688461	0.252053128139509
ENSRNOG00000022242	Cxcl9	C-X-C motif chemokine ligand 9 [Source:RGD Symbol;Acc:628798]	0.392166711683229	4.23797733596163	0.0522736457734808	0.322841256155708
ENSRNOG00000033763	RGD1307537	similar to RIKEN cDNA 4933417A18 [Source:RGD Symbol;Acc:1307537]	0.391875943427542	-0.0213690988297777	0.162825381852674	0.535174045942388
ENSRNOG00000026953	Gpr88	G-protein coupled receptor 88 [Source:RGD Symbol;Acc:61921]	0.391634315513102	-0.233064052193029	0.256081427982587	0.638392122774163
ENSRNOG00000019203	Eya2	EYA transcriptional coactivator and phosphatase 2 [Source:RGD Symbol;Acc:620096]	0.39135259308202	-0.785443373806448	0.185779917664416	0.561744108684096
ENSRNOG00000010440	Gnal	G protein subunit alpha L [Source:RGD Symbol;Acc:2715]	0.391305896715263	-0.0418724096060486	0.462525461717717	0.79317680417707
ENSRNOG00000025424	Yrdc	yrdC N(6)-threonylcarbamoyltransferase domain containing [Source:RGD Symbol;Acc:708492]	0.3911744960319	3.49800518790535	0.00300639493974398	0.070429483224574
ENSRNOG00000015144	Ist1	IST1 factor associated with ESCRT-III [Source:RGD Symbol;Acc:1307799]	0.390208539137947	4.48646174994954	0.00553120038752039	0.101816210382628
ENSRNOG00000056246	Gls	glutaminase [Source:RGD Symbol;Acc:2707]	0.389818708398931	2.58014962864178	0.0193894969599345	0.199973049236479
ENSRNOG00000018903	Pik3r1	phosphoinositide-3-kinase regulatory subunit 1 [Source:RGD Symbol;Acc:3329]	0.389295729953472	6.63895304790898	0.189892679925349	0.566595218651666
ENSRNOG00000063018	Ak6	adenylate kinase 6 [Source:RGD Symbol;Acc:7387335]	0.388752912341356	2.08577536400381	0.0240493968157605	0.225223442067598
ENSRNOG00000000785	Trim39	tripartite motif-containing 39 [Source:RGD Symbol;Acc:1303115]	0.388692453416557	2.8600286741288	0.0216398430978828	0.21201088741929
ENSRNOG00000012264	Alkbh1	alkB homolog 1, histone H2A dioxygenase [Source:RGD Symbol;Acc:1308327]	0.388485050881276	3.77960273477007	0.00848427232807006	0.128240829590874
ENSRNOG00000022466	Chchd4	coiled-coil-helix-coiled-coil-helix domain containing 4 [Source:RGD Symbol;Acc:1310746]	0.388074922455301	2.62821573965077	0.071721360636478	0.371851514380067
ENSRNOG00000031138	Irgm	immunity-related GTPase M [Source:RGD Symbol;Acc:1305163]	0.388068610299207	5.3532379396279	0.0096584238025692	0.137309566416143
ENSRNOG00000001123	Spring1	SREBF pathway regulator in golgi 1 [Source:RGD Symbol;Acc:1562310]	0.387370140827656	2.11387956143087	0.00714070329089425	0.117479482151911
ENSRNOG00000017061	Patl2	PAT1 homolog 2 [Source:RGD Symbol;Acc:1307887]	0.387246034830144	-1.58190681272867	0.287231667534975	0.66972041512163
ENSRNOG00000068082	ENSRNOG00000068082	mast cell protease 10 [Source:NCBI gene (formerly Entrezgene);Acc:54269]	0.387160126677545	-0.673283358227002	0.399560745046206	0.75645121190799
ENSRNOG00000065345	Lrrc75a	leucine rich repeat containing 75A [Source:RGD Symbol;Acc:1595947]	0.387127962670494	2.45928291165581	0.00637718590047795	0.110290878536014
ENSRNOG00000062474	ENSRNOG00000062474	60S ribosomal protein L21 pseudogene [Source:RGD Symbol;Acc:11427815]	0.38669204838341	1.23087144545336	0.0591471589714613	0.341274775073593
ENSRNOG00000001516	Rapgef4	Rap guanine nucleotide exchange factor 4 [Source:RGD Symbol;Acc:621886]	0.385833164131241	5.65100719060734	0.0915652668177331	0.415222720250045
ENSRNOG00000024452	Carmil2	capping protein regulator and myosin 1 linker 2 [Source:RGD Symbol;Acc:1562390]	0.385304555821102	0.382496140315896	0.137435285743169	0.498114572847771
ENSRNOG00000026316	Wdr43	WD repeat domain 43 [Source:RGD Symbol;Acc:1565005]	0.385021404388855	4.56703568860489	0.107193711696884	0.446605133308865
ENSRNOG00000008117	Galnt11	polypeptide N-acetylgalactosaminyltransferase 11 [Source:RGD Symbol;Acc:735097]	0.384613433526662	5.2592247222199	0.000925736939327581	0.0340589810205356
ENSRNOG00000020411	Sec23ip	SEC23 interacting protein [Source:RGD Symbol;Acc:1309328]	0.384329757919578	5.05753011216246	0.071110730175246	0.369974708044636
ENSRNOG00000002884	Blzf1	basic leucine zipper nuclear factor 1 [Source:RGD Symbol;Acc:1562452]	0.384107051671529	3.0034367856086	0.0502828909225642	0.317253583039712
ENSRNOG00000052391	Mettl6	SH3-domain binding protein 5 [Source:RGD Symbol;Acc:620220]	0.384106969831452	5.90379641336308	0.0616843723339885	0.346366820354703
ENSRNOG00000005861	Hsd11b1	hydroxysteroid 11-beta dehydrogenase 1 [Source:RGD Symbol;Acc:2834]	0.383900192496364	8.19820709193617	0.176137761169034	0.552420819104382
ENSRNOG00000032539	Spag8	sperm associated antigen 8 [Source:RGD Symbol;Acc:1307079]	0.383658540338621	1.24895188581764	0.0675573996244193	0.360635909158165
ENSRNOG00000026653	Hcar2	hydroxycarboxylic acid receptor 2 [Source:RGD Symbol;Acc:727952]	0.383286554370472	-1.222699415718	0.242544341438075	0.625342442378484
ENSRNOG00000009857	Ftsj3	FtsJ RNA 2'-O-methyltransferase 3 [Source:RGD Symbol;Acc:1307110]	0.382678747397845	4.22743141351538	0.0474558994157304	0.309109632770166
ENSRNOG00000009848	Il18	interleukin 18 [Source:RGD Symbol;Acc:2889]	0.382583371449123	2.38932421426741	0.0648716043632101	0.35445145884623
ENSRNOG00000037409	Scimp	SLP adaptor and CSK interacting membrane protein [Source:RGD Symbol;Acc:1593299]	0.382524679637136	0.532068213846461	0.238870940635936	0.622367409836117
ENSRNOG00000047697	Ggt1	gamma-glutamyltransferase 1 [Source:RGD Symbol;Acc:2683]	0.38233582682868	-0.155784484545103	0.214680278256829	0.598645014621988
ENSRNOG00000054767	ENSRNOG00000054767	Z39 small nucleolar RNA [Source:RGD Symbol;Acc:727842]	0.381513561436858	-1.3685448864213	0.316750550174208	0.693361120204697
ENSRNOG00000014049	Riok1	RIO kinase 1 [Source:RGD Symbol;Acc:1306086]	0.381328406681312	3.76622514438321	0.00911692054528412	0.133469798743498
ENSRNOG00000010028	Polr3d	RNA polymerase III subunit D [Source:RGD Symbol;Acc:1311816]	0.380897855851623	4.20343206855748	0.0705131009664922	0.368365294870875
ENSRNOG00000001349	Mcm7	minichromosome maintenance complex component 7 [Source:RGD Symbol;Acc:1303018]	0.380274839891885	3.36200027419825	0.0318550658279856	0.258390697497507
ENSRNOG00000055909	Apoa4	apolipoprotein A4 [Source:RGD Symbol;Acc:2132]	0.379746236475309	9.07503599369051	0.0513596952387557	0.320746550593861
ENSRNOG00000048747	Cdk5rap3	CDK5 regulatory subunit associated protein 3 [Source:RGD Symbol;Acc:620002]	0.379565049098414	4.96473337863802	0.000294620146919947	0.0160938018144926
ENSRNOG00000011517	Tnfrsf21	TNF receptor superfamily member 21 [Source:RGD Symbol;Acc:1307308]	0.379498301755765	1.37161055534439	0.095495248878506	0.423546142515084
ENSRNOG00000016486	Nop58	NOP58 ribonucleoprotein [Source:RGD Symbol;Acc:620484]	0.379108652796075	4.30735120688719	0.233918727353224	0.618148109765541
ENSRNOG00000010214	Scrn2	secernin 2 [Source:RGD Symbol;Acc:1307741]	0.378959799935727	4.90554639279511	0.000996816329224891	0.0356638979316236
ENSRNOG00000009556	Prokr1	prokineticin receptor 1 [Source:RGD Symbol;Acc:708443]	0.378652183151996	-1.10010410362989	0.287574124593056	0.669772639400037
ENSRNOG00000036665	AC110474.1	hypothetical protein LOC691137 [Source:RGD Symbol;Acc:1587449]	0.378311768253107	1.75402293231544	0.0137568093074438	0.166902990463408
ENSRNOG00000020560	AABR07005821.1	deleted in malignant brain tumors 1 [Source:RGD Symbol;Acc:61984]	0.378159480909024	2.74503462104055	0.249630982214655	0.631886179625514
ENSRNOG00000033796	Kcnj5	potassium inwardly-rectifying channel, subfamily J, member 5 [Source:RGD Symbol;Acc:61971]	0.377829306002743	-1.73735546518557	0.372833952086298	0.735344961169323
ENSRNOG00000003546	Tnfrsf12a	TNF receptor superfamily member 12A [Source:RGD Symbol;Acc:631329]	0.3773842563794	2.43464739518261	0.177385434738106	0.553554882410647
ENSRNOG00000070073	Kti12	KTI12 chromatin associated homolog [Source:RGD Symbol;Acc:1591357]	0.377040397313884	4.01717789851517	0.0385146348512712	0.281356782702535
ENSRNOG00000020837	Cd300lg	Cd300 molecule-like family member G [Source:RGD Symbol;Acc:1584376]	0.377030735890153	0.953109119831141	0.10257577802811	0.437817495209712
ENSRNOG00000029264	Kcnn1	potassium calcium-activated channel subfamily N member 1 [Source:RGD Symbol;Acc:2962]	0.376120565427204	1.01991071121174	0.17347481797399	0.549266828536363
ENSRNOG00000010706	Ccdc117	coiled-coil domain containing 117 [Source:RGD Symbol;Acc:1561762]	0.376041902873212	4.36274621306989	0.0188185797899465	0.19713143836858
ENSRNOG00000000572	Chst3	carbohydrate sulfotransferase 3 [Source:RGD Symbol;Acc:620355]	0.375334733952956	-0.893266962226069	0.270304387270838	0.65400476139676
ENSRNOG00000001428	Alkbh4	alkB homolog 4, lysine demethylase [Source:RGD Symbol;Acc:1308608]	0.37529290513194	1.38445876799445	0.179185551084075	0.554882488217814
ENSRNOG00000024159	Fcer1g	Fc fragment of IgE receptor Ig [Source:RGD Symbol;Acc:2599]	0.373823738141896	3.89044766260362	0.0435606164423882	0.297560767324187
ENSRNOG00000043059	Aplf	aprataxin and PNKP like factor [Source:RGD Symbol;Acc:1565557]	0.37381592838761	1.34876210926689	0.246133862376782	0.628091593930996
ENSRNOG00000003884	Acmsd	aminocarboxymuconate semialdehyde decarboxylase [Source:RGD Symbol;Acc:620868]	0.373812506376067	3.64732987819773	0.00707593031589962	0.116576653315445
ENSRNOG00000058461	Sfpq	splicing factor proline and glutamine rich [Source:RGD Symbol;Acc:727923]	0.373771321128948	6.13544074141766	0.0742456251663292	0.376627807661924
ENSRNOG00000015328	AABR07060577.1	similar to Translocase of outer mitochondrial membrane 20 homolog [Source:RGD Symbol;Acc:1561341]	0.373634154591726	-1.01653961730939	0.21758965800372	0.602367865964058
ENSRNOG00000015036	Ccn2	cellular communication network factor 2 [Source:RGD Symbol;Acc:621392]	0.373279641425034	1.86341891221172	0.280941175148179	0.66437651732022
ENSRNOG00000065741	Il7r	interleukin 7 receptor [Source:RGD Symbol;Acc:1309776]	0.372863475045279	1.72220059778796	0.348806054245313	0.716865365560784
ENSRNOG00000002046	Cd200r1l	CD200 receptor 1-like [Source:RGD Symbol;Acc:1563387]	0.372828821030963	1.54233061806605	0.145438968010311	0.510141084231032
ENSRNOG00000000763	RT1-M3-1	RT1 class Ib, locus M3, gene 1 [Source:RGD Symbol;Acc:3494]	0.372667961028298	1.34456693332308	0.0351832003254831	0.274014887731401
ENSRNOG00000063964	Jdp2	Jun dimerization protein 2 [Source:RGD Symbol;Acc:621611]	0.372381903189656	0.495301078268948	0.214057088663034	0.598472084901986
ENSRNOG00000015552	Ppil4	peptidylprolyl isomerase like 4 [Source:RGD Symbol;Acc:1311051]	0.372092938271249	3.48164635391902	0.0432173377046591	0.296195796592014
ENSRNOG00000000641	Nrbf2	nuclear receptor binding factor 2 [Source:RGD Symbol;Acc:61937]	0.371469248681535	5.01454554040016	0.00762857612002805	0.121044895023004
ENSRNOG00000069960	5_8S_rRNA	5.8S ribosomal RNA [Source:RGD Symbol;Acc:41012016]	0.371400164688709	2.68584012692636	0.451870144509414	0.788488790169696
ENSRNOG00000001854	Tmtc1	transmembrane O-mannosyltransferase targeting cadherins 1 [Source:RGD Symbol;Acc:1564868]	0.370421570478477	-0.239961462883872	0.182175454305591	0.55751683822223
ENSRNOG00000037348	AABR07003187.1	similar to expressed sequence C80587 [Source:RGD Symbol;Acc:1565346]	0.370333285635371	0.267367857125724	0.172603164523756	0.548268875546047
ENSRNOG00000017460	Imp3	IMP U3 small nucleolar ribonucleoprotein 3 [Source:RGD Symbol;Acc:1306825]	0.370320119207172	3.83717119013558	0.0247999907437093	0.228738987575399
ENSRNOG00000026435	Arid3a	AT-rich interaction domain 3A [Source:RGD Symbol;Acc:1305299]	0.370303015944778	-0.678810650387353	0.301221605596871	0.679003491357228
ENSRNOG00000064951	Acsm2	acyl-CoA synthetase medium-chain family member 2 [Source:RGD Symbol;Acc:708383]	0.370258212847541	3.14635294028393	0.45319115098859	0.789382087252562
ENSRNOG00000005715	Lgr4	leucine-rich repeat-containing G protein-coupled receptor 4 [Source:RGD Symbol;Acc:628615]	0.369854455117399	5.88350956448607	0.000460620540731112	0.0217718494201656
ENSRNOG00000029980	Zbtb16	zinc finger and BTB domain containing 16 [Source:RGD Symbol;Acc:727921]	0.369786025421012	2.05911886249004	0.530295933056617	0.830125439566829
ENSRNOG00000012576	Selenos	selenoprotein S [Source:RGD Symbol;Acc:628897]	0.369375907112063	4.77814543182355	0.049362638539431	0.315510331082586
ENSRNOG00000013898	Cdca4	cell division cycle associated 4 [Source:RGD Symbol;Acc:1563593]	0.369087908983056	2.66112444599316	0.00252981246421017	0.0633256981695375
ENSRNOG00000062817	ENSRNOG00000062817	zinc finger protein 431-like [Source:RGD Symbol;Acc:41177170]	0.368852442939969	-0.897621966209145	0.196838137328598	0.574054079944378
ENSRNOG00000011917	Cd79b	CD79b molecule [Source:RGD Symbol;Acc:620012]	0.368805025910281	-0.947522981269023	0.406688068304977	0.760241012107797
ENSRNOG00000018242	Camkk1	calcium/calmodulin-dependent protein kinase kinase 1 [Source:RGD Symbol;Acc:62023]	0.368652071989763	0.637362163804118	0.13044861943034	0.486891837071102
ENSRNOG00000005413	Creb3l1	cAMP responsive element binding protein 3-like 1 [Source:RGD Symbol;Acc:1359613]	0.368595381498896	3.31087185689463	0.159253532522332	0.529865586107287
ENSRNOG00000038055	Slc47a2	solute carrier family 47 member 2 [Source:RGD Symbol;Acc:1562382]	0.368515204495376	-1.54515646953572	0.377002973311028	0.738564046018328
ENSRNOG00000013014	Cyba	cytochrome b-245 alpha chain [Source:RGD Symbol;Acc:620573]	0.368277248788235	2.90116771910749	0.0441752177184443	0.299725666444881
ENSRNOG00000056599	Gm24119	predicted gene, 24119 [Source:RGD Symbol;Acc:15010374]	0.366634698011694	-1.37762788488113	0.25929603544499	0.641823264454005
ENSRNOG00000058133	Ppm1n	protein phosphatase, Mg2+/Mn2+ dependent 1N [Source:RGD Symbol;Acc:1562091]	0.366131117703359	0.0812668270640712	0.158162149740824	0.52828264768687
ENSRNOG00000060568	Ptpn21	protein tyrosine phosphatase, non-receptor type 21 [Source:RGD Symbol;Acc:620216]	0.365521767974169	5.38195446083244	0.042398398799658	0.293218430145852
ENSRNOG00000021824	Dnajb1	DnaJ heat shock protein family (Hsp40) member B1 [Source:RGD Symbol;Acc:1304725]	0.365225232304923	5.73967871228779	0.0897438065935022	0.412868856620201
ENSRNOG00000063113	Mup4	alpha-2u globulin PGCL3 [Source:RGD Symbol;Acc:708501]	0.364983011103847	7.48415238554874	0.0985472040677462	0.429169879965442
ENSRNOG00000071045	Ubxn2b	UBX domain protein 2B [Source:RGD Symbol;Acc:1308557]	0.364698571170492	0.877542802218548	0.0697171520653239	0.366911424751543
ENSRNOG00000069248	ENSRNOG00000069248	uncharacterized LOC102551557 [Source:RGD Symbol;Acc:7502419]	0.364469737561788	-1.65235984746527	0.328045215332916	0.702122666411765
ENSRNOG00000005387	Rbm3	RNA binding motif (RNP1, RRM) protein 3 [Source:MGI Symbol;Acc:MGI:1099460]	0.36425867820584	4.61867068673093	0.0176832720046167	0.191458313469903
ENSRNOG00000005790	RGD1306474	similar to RIKEN cDNA 9530003J23 [Source:RGD Symbol;Acc:1306474]	0.364251183877564	0.356539517503127	0.129633642919452	0.485463248718879
ENSRNOG00000002964	Xcl1	X-C motif chemokine ligand 1 [Source:RGD Symbol;Acc:620452]	0.36381183303596	-0.948182033694477	0.273453126730044	0.656894707603172
ENSRNOG00000002041	Boc	BOC cell adhesion associated, oncogene regulated [Source:RGD Symbol;Acc:1304550]	0.363647085040948	-1.4258115502839	0.470171284821087	0.798370933914401
ENSRNOG00000012927	Rrp9	ribosomal RNA processing 9, U3 small nucleolar RNA binding protein [Source:RGD Symbol;Acc:1307881]	0.363519588400862	2.88500540576525	0.053559196368842	0.325468776240774
ENSRNOG00000021474	Siglec5	sialic acid binding Ig-like lectin 5 [Source:RGD Symbol;Acc:1305432]	0.363365653230656	1.63745758630804	0.367557102733975	0.730748919212201
ENSRNOG00000065474	Olr1694	olfactory receptor 1694 [Source:RGD Symbol;Acc:1332782]	0.363205695519071	5.8174656702089	0.0233067720669558	0.221836738820663
ENSRNOG00000020347	Nup98	nucleoporin 98 and 96 precursor [Source:RGD Symbol;Acc:71033]	0.36300693366987	6.48243081480302	0.0741005795943057	0.376541869784761
ENSRNOG00000019023	Tars1	threonyl-tRNA synthetase 1 [Source:RGD Symbol;Acc:1359527]	0.362873758546296	7.46772674943948	0.0459022928354791	0.304595952064103
ENSRNOG00000028105	Hars1	histidyl-tRNA synthetase 1 [Source:RGD Symbol;Acc:1310695]	0.362870781341492	4.79200246298648	0.0272945143560667	0.240023383699173
ENSRNOG00000000456	Psmb8	proteasome 20S subunit beta 8 [Source:RGD Symbol;Acc:3426]	0.362788560371369	6.51099999749632	0.00931715095759472	0.134746528751737
ENSRNOG00000014465	Oca2	OCA2 melanosomal transmembrane protein [Source:RGD Symbol;Acc:2318412]	0.362222582908378	1.45437560127516	0.299554001085163	0.678001181119557
ENSRNOG00000017309	Rsrp1	arginine and serine rich protein 1 [Source:RGD Symbol;Acc:1359529]	0.362145505934842	8.43812979699605	0.0008498222824803	0.0322402833058815
ENSRNOG00000060561	Gdpd1	glycerophosphodiester phosphodiesterase domain containing 1 [Source:RGD Symbol;Acc:1311813]	0.362034451815135	3.72063723671996	0.00578336917810889	0.103960912796288
ENSRNOG00000004255	Tstd1	upstream transcription factor 1 [Source:RGD Symbol;Acc:620974]	0.361552229743991	-0.861066025868676	0.386014713649343	0.746821427389578
ENSRNOG00000068617	ENSRNOG00000068617	uncharacterized LOC108352526 [Source:RGD Symbol;Acc:11509631]	0.361251690588665	2.82588054468997	0.0126450995441461	0.159456848488893
ENSRNOG00000022426	C130050O18Rik	uncharacterized LOC102546864 [Source:RGD Symbol;Acc:7673409]	0.361206226142178	-0.640682430184613	0.246622020866849	0.628574030315231
ENSRNOG00000070392	Spty2d1	SPT2 chromatin protein domain containing 1 [Source:RGD Symbol;Acc:2319415]	0.361080481740622	4.95249887047822	0.0816083422849203	0.393806530637645
ENSRNOG00000019675	Pycard	PYD and CARD domain containing [Source:RGD Symbol;Acc:628637]	0.360362627381864	1.36761853831326	0.137827202139993	0.499129770432338
ENSRNOG00000003596	Itgb1bp2	integrin subunit beta 1 binding protein 2 [Source:RGD Symbol;Acc:1565015]	0.360033082622382	0.605433624948898	0.16535168418723	0.539484448651801
ENSRNOG00000010645	Lgals3	galectin 3 [Source:RGD Symbol;Acc:69356]	0.359933356193601	3.56374302753045	0.0298702635675176	0.251320514758423
ENSRNOG00000009430	Gnl2	G protein nucleolar 2 [Source:RGD Symbol;Acc:1305006]	0.359912122007645	4.55615848233429	0.0320002634147847	0.258941104320723
ENSRNOG00000003785	Usp43	ubiquitin specific peptidase 43 [Source:RGD Symbol;Acc:2303824]	0.359871400677413	-1.38142560708078	0.39971967738225	0.75645121190799
ENSRNOG00000050553	Atp6v1c2	ATPase H+ transporting V1 subunit C2 [Source:RGD Symbol;Acc:1359430]	0.359759181672431	-0.0815078352576764	0.219352975101475	0.602703127320262
ENSRNOG00000026661	Hcar1	hydroxycarboxylic acid receptor 1 [Source:RGD Symbol;Acc:1586364]	0.359083211197627	-0.871779529097647	0.489656960444816	0.807970184114955
ENSRNOG00000036837	Nfe2	nuclear factor, erythroid 2 [Source:RGD Symbol;Acc:1306888]	0.358860986880767	1.3212702990525	0.415318423801812	0.767962575807654
ENSRNOG00000019982	Ethe1	ETHE1, persulfide dioxygenase [Source:RGD Symbol;Acc:1311034]	0.358707187449432	5.66315574581038	0.0548255111298467	0.328755560959816
ENSRNOG00000033579	Glt8d2	glycosyltransferase 8 domain containing 2 [Source:RGD Symbol;Acc:1560432]	0.358523193191289	-1.36615963432924	0.426707459815757	0.774655367620844
ENSRNOG00000067648	ENSRNOG00000067648	histone cluster 1, H2ao [Source:NCBI gene (formerly Entrezgene);Acc:364723]	0.358173448908658	0.180735757499812	0.33281657809868	0.705742783825637
ENSRNOG00000042163	Btbd19	BTB domain containing 19 [Source:RGD Symbol;Acc:2320529]	0.357734397928992	2.18387403171357	0.11654739687547	0.464136778274566
ENSRNOG00000054491	U2	U2 spliceosomal RNA [Source:RGD Symbol;Acc:15008714]	0.357708525244578	-1.4555268559409	0.412683616500313	0.765359228939509
ENSRNOG00000021003	Sac3d1	SAC3 domain containing 1 [Source:RGD Symbol;Acc:1308049]	0.357616924986233	2.44711000203147	0.056164143203803	0.33280982556873
ENSRNOG00000007678	Zfp263	zinc finger protein 263 [Source:RGD Symbol;Acc:1307301]	0.357469968162968	3.21239160517069	0.00332984682657416	0.0740752636237228
ENSRNOG00000030530	Gzmm	granzyme M [Source:RGD Symbol;Acc:620022]	0.357326450182929	-0.345803862857985	0.337946790440311	0.709812250137578
ENSRNOG00000009656	Rspo1	R-spondin 1 [Source:RGD Symbol;Acc:1565558]	0.357136751033429	-0.55476240351285	0.187046033049832	0.56229860475736
ENSRNOG00000009570	Pdxp	pyridoxal phosphatase [Source:RGD Symbol;Acc:1586212]	0.357087391162085	0.757604710589413	0.249393034449043	0.631627863688102
ENSRNOG00000047456	Yju2	YJU2 splicing factor homolog [Source:RGD Symbol;Acc:1589601]	0.356211372307501	1.98223355425431	0.0306093147449591	0.253037001891662
ENSRNOG00000024363	Sertad1	SERTA domain containing 1 [Source:RGD Symbol;Acc:1549778]	0.355925352394213	2.9540224341053	0.108909299873828	0.450444941787985
ENSRNOG00000004234	Mgat2	alpha-1,6-mannosyl-glycoprotein 2-beta-N-acetylglucosaminyltransferase [Source:RGD Symbol;Acc:620098]	0.355469859238495	5.88534463980342	0.175340500137408	0.551341472446007
ENSRNOG00000014516	Hs6st1	heparan sulfate 6-O-sulfotransferase 1 [Source:RGD Symbol;Acc:1309218]	0.354774215872094	5.05809812618661	0.0592031499031558	0.341450725022852
ENSRNOG00000009824	Irf2	interferon regulatory factor 2 [Source:RGD Symbol;Acc:1304922]	0.354433292653726	5.67035738658888	0.00115183288948823	0.0388547759597643
ENSRNOG00000010783	Mak16	MAK16 homolog [Source:RGD Symbol;Acc:1311297]	0.354315735488981	3.33481805972388	0.080966909401321	0.392296979270077
ENSRNOG00000017693	Slc2a5	solute carrier family 2 member 5 [Source:RGD Symbol;Acc:68328]	0.354281109913245	3.76334981101999	0.214382294878779	0.598609825545496
ENSRNOG00000018704	Nolc1	nucleolar and coiled-body phosphoprotein 1 [Source:RGD Symbol;Acc:621578]	0.354059135725995	5.2174780040438	0.103304553159888	0.439331399148055
ENSRNOG00000013002	Gpbp1	GC-rich promoter binding protein 1 [Source:RGD Symbol;Acc:1305492]	0.353951147738993	5.86492488037934	0.0070432957011607	0.116559536343856
ENSRNOG00000013694	Ntng2	netrin G2 [Source:RGD Symbol;Acc:1307089]	0.353726840441178	0.685380306681453	0.225489732296625	0.608086688464842
ENSRNOG00000001990	Ugt2b10	UDP glucuronosyltransferase family 2 member B17 [Source:RGD Symbol;Acc:708541]	0.353721186185222	7.25674209258558	0.480386254564792	0.80378613702383
ENSRNOG00000028292	Gart	phosphoribosylglycinamide formyltransferase, phosphoribosylglycinamide synthetase, phosphoribosylaminoimidazole synthetase [Source:RGD Symbol;Acc:1308717]	0.353441125961124	4.06795610204607	0.0069832505664062	0.116203254130422
ENSRNOG00000061215	Crym	crystallin, mu [Source:RGD Symbol;Acc:620943]	0.353249336169564	3.89490735178089	0.277646262959264	0.660333515282002
ENSRNOG00000012562	Grin3b	glutamate ionotropic receptor NMDA type subunit 3B [Source:RGD Symbol;Acc:621705]	0.353216758337453	-1.06225228581816	0.340284184982525	0.711117117606979
ENSRNOG00000038478	AABR07029613.1	similar to High mobility group protein 1 (HMG-1) [Source:RGD Symbol;Acc:1563668]	0.352773980946581	-1.69384046153295	0.35748058849228	0.722732494125697
ENSRNOG00000020465	Ripk3	receptor-interacting serine-threonine kinase 3 [Source:RGD Symbol;Acc:628899]	0.352763902757383	1.58315344333095	0.145438204486038	0.510141084231032
ENSRNOG00000006019	G0s2	G0/G1switch 2 [Source:RGD Symbol;Acc:1311675]	0.352667228397926	7.0161477522414	0.115668123475986	0.463373088178435
ENSRNOG00000027857	Znhit3	phosphatidylinositol glycan anchor biosynthesis, class W [Source:RGD Symbol;Acc:727962]	0.3521917415979	2.07667042283022	0.0135702978141756	0.165513140553224
ENSRNOG00000010524	Cryab	crystallin, alpha B [Source:RGD Symbol;Acc:2414]	0.351837174130004	0.689331660063465	0.244184793427877	0.626629377926143
ENSRNOG00000023366	Styxl1	serine/threonine/tyrosine interacting-like 1 [Source:RGD Symbol;Acc:1305845]	0.351292491648698	0.242063918391465	0.099707715507376	0.43157263286192
ENSRNOG00000053163	AABR07050084.1	small nucleolar RNA SNORA16B/SNORA16A family [Source:RGD Symbol;Acc:41291583]	0.351272864891214	0.613376045399531	0.159711954185723	0.529946107644996
ENSRNOG00000056716	Zbtb20	zinc finger and BTB domain containing 20 [Source:RGD Symbol;Acc:1560387]	0.351161915271088	1.35185131295651	0.0700449800360967	0.36761541462448
ENSRNOG00000031459	Zfp128	zinc finger protein 128 [Source:RGD Symbol;Acc:15003885]	0.350867415841074	2.30824158593333	0.020129373972349	0.202991397769351
ENSRNOG00000067077	ENSRNOG00000067077	gamma-secretase subunit APH-1B [Source:RGD Symbol;Acc:41103414]	0.350797159389427	1.95442492051308	0.0368584321377879	0.278139346167844
ENSRNOG00000016984	Atg13	autophagy related 13 [Source:RGD Symbol;Acc:1310685]	0.350556914062469	6.89312357509978	0.00306623076242172	0.0707982109833649
ENSRNOG00000010960	Ankh	ANKH inorganic pyrophosphate transport regulator [Source:RGD Symbol;Acc:619925]	0.350438938995855	7.05387146999848	0.0205727921820451	0.205253024611761
ENSRNOG00000056596	Alas1	5'-aminolevulinate synthase 1 [Source:RGD Symbol;Acc:68392]	0.350233146087664	7.47402537114246	0.115667996250106	0.463373088178435
ENSRNOG00000027161	RGD1359158	similar to RIKEN cDNA 1110059E24 [Source:RGD Symbol;Acc:1359158]	0.350100603268848	2.80224533149902	0.0068391238887646	0.114773868569343
ENSRNOG00000004292	Sptssa	serine palmitoyltransferase, small subunit A [Source:RGD Symbol;Acc:1565821]	0.350088519466598	7.05038523785569	0.0025885494670251	0.0636070724080736
ENSRNOG00000001783	Tra2b	transformer 2 beta homolog [Source:RGD Symbol;Acc:619886]	0.350064198368299	5.32919145439433	0.000717419609216555	0.0287783914223366
ENSRNOG00000011078	Srm	spermidine synthase [Source:RGD Symbol;Acc:620796]	0.349895929223025	4.73565869330703	0.070782769884464	0.368754853949677
ENSRNOG00000065339	Mars2	methionine--tRNA ligase, mitochondrial-like [Source:RGD Symbol;Acc:6494075]	0.349696867838816	2.54627464187718	0.0675010622204638	0.360592306191885
ENSRNOG00000010232	Enpp5	ectonucleotide pyrophosphatase/phosphodiesterase family member 5 [Source:RGD Symbol;Acc:1359199]	0.349186998038737	2.63451940715256	0.290348899281044	0.672083759715555
ENSRNOG00000061361	Gm26330	predicted gene, 26330 [Source:RGD Symbol;Acc:15014026]	0.349164252414925	-0.465712100396168	0.221292494081277	0.603956230508285
ENSRNOG00000003247	Sde2	SDE2 telomere maintenance homolog [Source:RGD Symbol;Acc:1305572]	0.348880905235177	4.3449792448043	0.00645156038702264	0.110768329106419
ENSRNOG00000010636	Coa7	cytochrome c oxidase assembly factor 7 [Source:RGD Symbol;Acc:1305274]	0.348778400825885	2.9349651682008	0.0289755460826948	0.247295799540143
ENSRNOG00000007907	Tmem178a	transmembrane protein 178A [Source:RGD Symbol;Acc:1303057]	0.348776953045039	-0.204182998732891	0.336441039694773	0.708449437787483
ENSRNOG00000051481	AABR07032532.1	small Cajal body-specific RNA 18 [Source:RGD Symbol;Acc:41170335]	0.348484707842199	-1.96745698018423	0.387948731160829	0.748479589266803
ENSRNOG00000065672	U1	U1 spliceosomal RNA [Source:RGD Symbol;Acc:41276277]	0.3482954887286	-1.46436337798673	0.403398081750833	0.759167162877976
ENSRNOG00000010603	Gzma	granzyme A [Source:RGD Symbol;Acc:628640]	0.348135765320275	1.19265553880357	0.194290974397672	0.571735317128475
ENSRNOG00000001699	Setd4	SET domain containing 4 [Source:RGD Symbol;Acc:619899]	0.348097503534866	3.24141497377348	0.0133044715467577	0.163913047795933
ENSRNOG00000013721	Nepro	nucleolus and neural progenitor protein [Source:RGD Symbol;Acc:1311458]	0.347742640323778	2.27618131470125	0.0158730517465007	0.180589532206386
ENSRNOG00000055408	Gcat	glycine C-acetyltransferase [Source:RGD Symbol;Acc:1307291]	0.347531470528186	5.18934116387275	0.020024405704135	0.202283972587221
ENSRNOG00000028427	AABR07030524.1	mitochondria-associated protein involved in granulocyte-macrophage colony-stimulating factor signal transduction, pseudogene 1 [Source:RGD Symbol;Acc:1564452]	0.347499810872838	0.86157566792738	0.072492664547481	0.373680432494175
ENSRNOG00000017852	Nars1	asparaginyl-tRNA synthetase 1 [Source:RGD Symbol;Acc:1307238]	0.347167142517421	6.30058102386892	0.0405483608739575	0.287583425602585
ENSRNOG00000009076	Ttpal	alpha tocopherol transfer protein like [Source:RGD Symbol;Acc:1305754]	0.347123228980643	4.09845332207895	0.0916628040684901	0.415222720250045
ENSRNOG00000016231	Polr2d	RNA polymerase II subunit D [Source:RGD Symbol;Acc:1308565]	0.347063797066729	3.32041313305272	0.0415230352279287	0.290694692856664
ENSRNOG00000019503	Rec8	REC8 meiotic recombination protein [Source:RGD Symbol;Acc:1309376]	0.347039432677334	-0.45641969993468	0.23870906402566	0.622367409836117
ENSRNOG00000018884	Ttc13	tetratricopeptide repeat domain 13 [Source:RGD Symbol;Acc:1310186]	0.346976880790228	6.24820480692904	0.00145734375018385	0.0446607494335518
ENSRNOG00000019785	Phtf1	putative homeodomain transcription factor 1 [Source:RGD Symbol;Acc:620426]	0.34673677602988	5.17139306048161	0.0240679606825847	0.225237365007096
ENSRNOG00000001210	Pwp2	PWP2, small subunit processome component [Source:RGD Symbol;Acc:1582817]	0.346243876772869	3.52179076629761	0.0602294348110193	0.343915812806394
ENSRNOG00000058388	Zfp36	zinc finger protein 36 [Source:RGD Symbol;Acc:620722]	0.346132605864807	6.4408089163026	0.278173956950261	0.660771099589448
ENSRNOG00000001043	Ddx55	DEAD-box helicase 55 [Source:RGD Symbol;Acc:2324094]	0.346097602119073	3.0949948124021	0.0334562297949466	0.2662185558015
ENSRNOG00000064506	ENSRNOG00000064506	zinc finger protein OZF-like [Source:RGD Symbol;Acc:41319471]	0.346026909887376	-0.961662092311415	0.410958390591943	0.764346800094116
ENSRNOG00000050655	P4ha1	prolyl 4-hydroxylase subunit alpha 1 [Source:RGD Symbol;Acc:621000]	0.345604296874323	4.51875040882078	0.0416564146065388	0.290704900683048
ENSRNOG00000066181	RT1-CE14	RT1 class I, locus CE14 [Source:RGD Symbol;Acc:1359342]	0.345480844122231	5.92655755237586	0.458548752171314	0.79212610418049
ENSRNOG00000015941	Fkbp10	FKBP prolyl isomerase 10 [Source:RGD Symbol;Acc:1549751]	0.345463642369013	0.367854082438044	0.397226629485814	0.755955523955381
ENSRNOG00000003069	Cd38	CD38 molecule [Source:RGD Symbol;Acc:2303]	0.345033494934031	3.76692159450026	0.0441710142743678	0.299725666444881
ENSRNOG00000057240	Snord49b	small nucleolar RNA, C/D box 49B [Source:RGD Symbol;Acc:15010856]	0.344677995902099	-1.44952500502716	0.468490468593445	0.797569931006867
ENSRNOG00000007255	Zpbp2	zona pellucida binding protein 2 [Source:RGD Symbol;Acc:1549726]	0.344563308858441	0.895279186548307	0.0905650708124301	0.413816555138395
ENSRNOG00000002908	Slc35a4	solute carrier family 35, member A4 [Source:RGD Symbol;Acc:628792]	0.344280401199188	4.35663735074592	0.0303839176575444	0.252420239001138
ENSRNOG00000056009	Rab11fip5	RAB11 family interacting protein 5 [Source:RGD Symbol;Acc:1592069]	0.344138531296951	5.02325617973046	0.0064150456903054	0.110424539697391
ENSRNOG00000025701	Nifk	nucleolar protein interacting with the FHA domain of MKI67 [Source:RGD Symbol;Acc:708462]	0.343959664099217	4.3107417382874	0.0707285071010986	0.368754853949677
ENSRNOG00000003510	Fmo2	flavin containing dimethylaniline monoxygenase 2 [Source:RGD Symbol;Acc:628600]	0.343950438436082	0.227773977550805	0.176591723213893	0.553196808720574
ENSRNOG00000050104	Clip3	CAP-GLY domain containing linker protein 3 [Source:RGD Symbol;Acc:1306245]	0.343760386837651	0.598945497237574	0.151084772751054	0.517078271577337
ENSRNOG00000049121	Bysl	bystin-like [Source:RGD Symbol;Acc:727959]	0.343631935468258	3.78909918222637	0.149742489707621	0.515442803523803
ENSRNOG00000032289	AABR07067814.1	similar to 40S ribosomal protein S2 [Source:RGD Symbol;Acc:1562399]	0.343565356154163	-1.122102633853	0.344811368814613	0.71334091128151
ENSRNOG00000027801	Zpbp	zona pellucida binding protein [Source:RGD Symbol;Acc:1563985]	0.342992743831693	-1.25000652878175	0.453222735131791	0.789382087252562
ENSRNOG00000038957	RGD1305184	similar to CDNA sequence BC023105 [Source:RGD Symbol;Acc:1305184]	0.342932674365783	-0.942205368352789	0.450151711906907	0.787585769891692
ENSRNOG00000022392	Hspb8	heat shock protein family B (small) member 8 [Source:RGD Symbol;Acc:71003]	0.342880029500568	6.53277314110809	0.0129910472993794	0.162139893227669
ENSRNOG00000038331	Akr1c1	aldo-keto reductase family 1, member C1 [Source:RGD Symbol;Acc:1306847]	0.342582606935707	6.53466656110245	0.142936921328626	0.506467956383576
ENSRNOG00000013695	Hdac1l	histone deacetylase 1-like [Source:RGD Symbol;Acc:619975]	0.342138291787066	2.36294984868257	0.039769160263079	0.285570291819385
ENSRNOG00000020047	Tut1	terminal uridylyl transferase 1, U6 snRNA-specific [Source:RGD Symbol;Acc:1561043]	0.342054869091763	4.22910649399167	0.0289138085925774	0.247262914860662
ENSRNOG00000005482	Sap30bp	SAP30 binding protein [Source:RGD Symbol;Acc:1565537]	0.341839126413638	3.65625969829659	0.035250304528782	0.274301033265223
ENSRNOG00000069620	ENSRNOG00000069620	cytochrome P450 2B15-like [Source:RGD Symbol;Acc:9404051]	0.341801627261728	-1.6072856113163	0.63625878996014	0.882250747064215
ENSRNOG00000029698	Pim3	Pim-3 proto-oncogene, serine/threonine kinase [Source:RGD Symbol;Acc:620462]	0.341400661164659	5.07480889639143	0.118817426577514	0.468371626021096
ENSRNOG00000012692	Riok2	RIO kinase 2 [Source:RGD Symbol;Acc:1311588]	0.341224451345295	3.30942041497442	0.0671085095145134	0.359774683514157
ENSRNOG00000016260	Polr3g	RNA polymerase III subunit G [Source:RGD Symbol;Acc:1593792]	0.340987168670828	3.26257096419005	0.0908409381024756	0.414353488783499
ENSRNOG00000023799	Pak1ip1	PAK1 interacting protein 1 [Source:RGD Symbol;Acc:1565353]	0.34079144225055	0.61162899404792	0.238964547593886	0.622367409836117
ENSRNOG00000033765	Eif1	eukaryotic translation initiation factor 1 [Source:RGD Symbol;Acc:1306308]	0.340586291062087	6.4979919706195	0.00730852362280819	0.11892557515996
ENSRNOG00000020927	Tulp2	TUB like protein 2 [Source:RGD Symbol;Acc:1310551]	0.340510518934894	-0.837601795835066	0.316223084368274	0.692762889883842
ENSRNOG00000011873	Atg14	autophagy related 14 [Source:RGD Symbol;Acc:1304610]	0.340140536010376	3.71148806952815	0.000551699848959089	0.0240663334764173
ENSRNOG00000015913	Tspan5	tetraspanin 5 [Source:RGD Symbol;Acc:1303176]	0.340098636043915	0.509486092619167	0.145861572041978	0.510501599703109
ENSRNOG00000060816	Gm22988	predicted gene, 22988 [Source:RGD Symbol;Acc:15013613]	0.339924319912902	0.00108184542213379	0.135599409841312	0.495454051677366
ENSRNOG00000063476	ENSRNOG00000063476	zinc finger, HIT-type containing 3 [Source:NCBI gene (formerly Entrezgene);Acc:497975]	0.339708676222464	0.100017731926889	0.148084390498664	0.513236583218973
ENSRNOG00000011451	Lrp3	LDL receptor related protein 3 [Source:RGD Symbol;Acc:619729]	0.339639184969508	7.05589444044767	0.0114513702806488	0.150645138308888
ENSRNOG00000016648	Gulo	gulonolactone (L-) oxidase [Source:RGD Symbol;Acc:620701]	0.339532026640178	9.3910276980645	0.00757400997849221	0.120607778397108
ENSRNOG00000029308	Irag2	inositol 1,4,5-triphosphate receptor associated 2 [Source:RGD Symbol;Acc:1562062]	0.339479377079766	2.01568442585406	0.0920833789243589	0.415912516207425
ENSRNOG00000055917	Trim27	tripartite motif-containing 27 [Source:RGD Symbol;Acc:1310105]	0.33941195875998	4.91667663787651	0.13175769077783	0.488104839528823
ENSRNOG00000007883	Timm10	translocase of inner mitochondrial membrane 10 [Source:RGD Symbol;Acc:621741]	0.339324344858374	3.97560197917137	0.00104766963953242	0.036254242409866
ENSRNOG00000011500	Pou2af1	POU class 2 homeobox associating factor 1 [Source:RGD Symbol;Acc:1594728]	0.339040240591833	-1.46265286087461	0.519167231092653	0.82503633968533
ENSRNOG00000037113	Slfn2	schlafen family member 2 [Source:RGD Symbol;Acc:1308645]	0.338305677135637	3.56922889718236	0.0773740118161239	0.383491031177473
ENSRNOG00000001329	Gjc3	gap junction protein, gamma 3 [Source:RGD Symbol;Acc:727930]	0.338265637568144	4.2742343374959	0.0170770157776113	0.187373867865329
ENSRNOG00000053448	Psme3	proteasome activator subunit 3 [Source:RGD Symbol;Acc:1306996]	0.337816804972181	8.81774990301784	0.435711676494853	0.780275935804689
ENSRNOG00000053795	Gm24494	predicted gene, 24494 [Source:RGD Symbol;Acc:15008190]	0.337626289045326	0.580840904664364	0.0950300045010628	0.42318206729426
ENSRNOG00000054764	Flt3	Fms related receptor tyrosine kinase 3 [Source:RGD Symbol;Acc:61308]	0.337622064727495	0.110609624074501	0.281671295221512	0.665346673853151
ENSRNOG00000006139	Stx18	syntaxin 18 [Source:RGD Symbol;Acc:1310058]	0.337422663231113	4.8856627918942	0.0976041124931245	0.427161527616968
ENSRNOG00000018092	Cd83	CD83 molecule [Source:RGD Symbol;Acc:1309677]	0.337410958554762	1.9666219230006	0.141188125055425	0.50501906269825
ENSRNOG00000017613	Tent4a	terminal nucleotidyltransferase 4A [Source:RGD Symbol;Acc:1307356]	0.337068634120092	4.68386047649179	0.0146049313554191	0.171871037532313
ENSRNOG00000020957	Igflr1	IGF-like family receptor 1 [Source:RGD Symbol;Acc:1563574]	0.336871675711588	-0.85738416459241	0.411230609707187	0.764346800094116
ENSRNOG00000028891	Cyp2t1	cytochrome P450, family 2, subfamily t, polypeptide 1 [Source:RGD Symbol;Acc:620086]	0.336870511125157	5.47176285638311	0.019055212502831	0.198126867886579
ENSRNOG00000021157	Ctss	cathepsin S [Source:RGD Symbol;Acc:621513]	0.336825198119192	5.53164994113684	0.0169854303637675	0.187269559870431
ENSRNOG00000000247	Mfsd11	major facilitator superfamily domain containing 11 [Source:RGD Symbol;Acc:1307394]	0.336814847816129	4.19560470926887	0.0737778863709562	0.376541869784761
ENSRNOG00000016883	Entpd7	ectonucleoside triphosphate diphosphohydrolase 7 [Source:RGD Symbol;Acc:1310638]	0.336745462674257	2.061615009962	0.375861755432736	0.737756087193818
ENSRNOG00000061403	AABR07039446.2	toll-like receptor 13 [Source:NCBI gene (formerly Entrezgene);Acc:317227]	0.336374479431488	1.27252764130338	0.0818211780684215	0.394012663319777
ENSRNOG00000016872	Plppr4	phospholipid phosphatase related 4 [Source:RGD Symbol;Acc:727806]	0.336299137501153	-0.539282912392491	0.642764990601553	0.884041157865462
ENSRNOG00000007241	Fnbp4	formin binding protein 4 [Source:RGD Symbol;Acc:1309238]	0.335508589646663	5.56800980583875	0.00356587528593097	0.0770820458377931
ENSRNOG00000023778	Gcnt2	glucosaminyl (N-acetyl) transferase 2 (I blood group) [Source:RGD Symbol;Acc:1303198]	0.335424718314264	2.50435535160492	0.233125417007719	0.617976164799559
ENSRNOG00000066555	Shld3	shieldin complex subunit 3 [Source:RGD Symbol;Acc:41350418]	0.335172720299329	1.09997806442792	0.161074684264214	0.532230938932009
ENSRNOG00000049491	RT1-DMb	RT1 class II, locus DMb [Source:RGD Symbol;Acc:735096]	0.335047378905957	3.7861928039676	0.214702210665278	0.598645014621988
ENSRNOG00000006705	Mkks	McKusick-Kaufman syndrome [Source:RGD Symbol;Acc:1308814]	0.334934871293833	2.88491683448473	0.063229546267366	0.349760464110932
ENSRNOG00000060162	U6	U6 spliceosomal RNA [Source:RGD Symbol;Acc:15013112]	0.333549618093066	0.742876241177387	0.387551239584097	0.748282324179676
ENSRNOG00000032311	Ttll8	tubulin tyrosine ligase like 8 [Source:RGD Symbol;Acc:1306462]	0.333526095492542	1.61018968537134	0.0822669798538414	0.395590446751398
ENSRNOG00000058752	Popdc2	popeye domain containing 2 [Source:RGD Symbol;Acc:735226]	0.333488715955351	2.13368647107731	0.311057354641272	0.688139955822781
ENSRNOG00000017801	Atf4	activating transcription factor 4 [Source:RGD Symbol;Acc:621863]	0.333400540729125	7.22347935225609	0.0272965661121446	0.240023383699173
ENSRNOG00000000528	Fgd2	FYVE, RhoGEF and PH domain containing 2 [Source:RGD Symbol;Acc:1309840]	0.333317992136936	1.73865449378844	0.262945192372695	0.646238983056695
ENSRNOG00000066344	Eef1e1	eukaryotic translation elongation factor 1 epsilon 1 [Source:RGD Symbol;Acc:1311056]	0.333296005095794	3.19339904882137	0.103175955638944	0.439151459999367
ENSRNOG00000024066	Fundc2	FUN14 domain containing 2 [Source:RGD Symbol;Acc:1560916]	0.332994488699421	3.04727592935842	0.0242147865214756	0.225667655598887
ENSRNOG00000008834	Dach1	dachshund family transcription factor 1 [Source:RGD Symbol;Acc:1592073]	0.33271220979465	-1.21188027736398	0.457127826355114	0.791610498245652
ENSRNOG00000002218	Stbd1	starch binding domain 1 [Source:RGD Symbol;Acc:1311800]	0.332458155523469	6.62600580525945	0.0620851787660337	0.346953766977721
ENSRNOG00000015063	Dhodh	dihydroorotate dehydrogenase (quinone) [Source:RGD Symbol;Acc:68352]	0.332400953467005	3.5071536222604	0.0361342368263413	0.27763034972941
ENSRNOG00000018505	Cidea	cell death-inducing DFFA-like effector a [Source:RGD Symbol;Acc:1305106]	0.332378305893577	4.29289441155573	0.394738901880235	0.753818007798864
ENSRNOG00000033351	Zfp869	zinc finger protein 869 [Source:RGD Symbol;Acc:2320746]	0.332220585567071	3.70156750787691	0.00211381545056789	0.0560661465521464
ENSRNOG00000013323	Rnf217	ring finger protein 217 [Source:RGD Symbol;Acc:1306836]	0.331987516420486	4.86705936957599	0.0199793410884174	0.202087111673781
ENSRNOG00000017243	Bnip3	BCL2 interacting protein 3 [Source:RGD Symbol;Acc:620800]	0.331887444654932	4.98092130864762	0.0130868547013504	0.162578068794512
ENSRNOG00000023386	Gorasp2	Golgi reassembly-stacking protein 2-like [Source:RGD Symbol;Acc:9411173]	0.331879847762371	6.43158272961073	0.0103848123572119	0.142907733303701
ENSRNOG00000018107	Zfand5	zinc finger AN1-type containing 5 [Source:RGD Symbol;Acc:1310776]	0.331748640771712	4.93598441601664	0.00741368275364009	0.119908260189309
ENSRNOG00000024115	C6	complement C6 [Source:RGD Symbol;Acc:2238]	0.331721339456094	8.39617920817706	0.018117784651276	0.193025753420754
ENSRNOG00000011550	Kcnab2	potassium voltage-gated channel subfamily A regulatory beta subunit 2 [Source:RGD Symbol;Acc:61828]	0.331717102329579	-0.38829161559059	0.299784542994091	0.678059781864589
ENSRNOG00000018928	AABR07002774.1	zinc finger protein 59-like [Source:RGD Symbol;Acc:7588314]	0.331652567091762	1.44416761184034	0.145535557056286	0.510212612591041
ENSRNOG00000055547	AABR07001519.1	parkin RBR E3 ubiquitin protein ligase [Source:RGD Symbol;Acc:61797]	0.331618374542666	1.91259216344823	0.104488577715421	0.440670493242673
ENSRNOG00000013231	Ptafr	platelet-activating factor receptor [Source:RGD Symbol;Acc:61897]	0.331005066664316	2.36966665673426	0.149579299749295	0.515386754405017
ENSRNOG00000064090	Tmsb10	thymosin, beta 10 [Source:RGD Symbol;Acc:62022]	0.330911778837326	3.88130701956542	0.101326742922265	0.435250469693969
ENSRNOG00000020525	Col5a3	collagen type V alpha 3 chain [Source:RGD Symbol;Acc:70922]	0.330624499469903	-0.846792271606395	0.440771847139954	0.782866920013033
ENSRNOG00000002713	Zfp672	zinc finger protein 672 [Source:RGD Symbol;Acc:1359094]	0.330084438471139	3.68608642521766	0.0518699674391123	0.322190447098605
ENSRNOG00000062442	ENSRNOG00000062442	similar to spermatogenesis associated glutamate (E)-rich protein 4d [Source:NCBI gene (formerly Entrezgene);Acc:501467]	0.33007078108951	-1.63268955938666	0.383813110121727	0.744675008298011
ENSRNOG00000024809	Ntmt1	N-terminal Xaa-Pro-Lys N-methyltransferase 1 [Source:RGD Symbol;Acc:1306582]	0.32987120767478	3.71143026942643	0.0166607774979764	0.185470600376476
ENSRNOG00000029735	Pid1	phosphotyrosine interaction domain containing 1 [Source:RGD Symbol;Acc:1560766]	0.329726931149613	7.74798391884366	0.00628002130380884	0.109103248514026
ENSRNOG00000002471	Polq	DNA polymerase theta [Source:RGD Symbol;Acc:1309795]	0.329345286123559	-0.94134722015886	0.446878917875596	0.785610782353385
ENSRNOG00000067413	ENSRNOG00000067413	sulfotransferase 1C2-like [Source:RGD Symbol;Acc:7634142]	0.329231960493198	0.102176672039027	0.349834428523322	0.717565119740287
ENSRNOG00000047782	RGD1309808	similar to apolipoprotein L2; apolipoprotein L-II [Source:RGD Symbol;Acc:1309808]	0.32873572899047	2.72612660655151	0.170473342141327	0.545254119406892
ENSRNOG00000010386	H2ax	H2A.X variant histone [Source:RGD Symbol;Acc:1566119]	0.328735183652112	3.23461305803631	0.177181290918844	0.553554882410647
ENSRNOG00000011027	Uba5	ubiquitin-like modifier activating enzyme 5 [Source:RGD Symbol;Acc:1311702]	0.328473568177741	5.20995115713473	0.0386458024967121	0.281559610509833
ENSRNOG00000017194	Prdx1	peroxiredoxin 1 [Source:RGD Symbol;Acc:620039]	0.328450095818968	7.2431204423714	0.0018887670493381	0.0526966006765331
ENSRNOG00000046683	Lilrb3	leukocyte immunoglobulin like receptor B3 [Source:RGD Symbol;Acc:1566307]	0.328183823165025	4.96157695256286	0.112336399992533	0.456442969763333
ENSRNOG00000018467	Mitd1	microtubule interacting and trafficking domain containing 1 [Source:RGD Symbol;Acc:1307700]	0.328133354495989	2.89388092797175	0.0574850276287895	0.336321314986784
ENSRNOG00000003399	Hnrnph1	heterogeneous nuclear ribonucleoprotein H1 [Source:RGD Symbol;Acc:620840]	0.32810852907012	6.40256681444581	0.000764518298223476	0.0297500930015972
ENSRNOG00000015888	Larp4b	La ribonucleoprotein 4B [Source:RGD Symbol;Acc:1310713]	0.328092731006652	6.70009117589764	0.00921734977829872	0.133806283275145
ENSRNOG00000018440	Arfip2	ADP-ribosylation factor interacting protein 2 [Source:RGD Symbol;Acc:1303204]	0.327907688485586	4.8429555353154	0.00118735863663179	0.0393205170004349
ENSRNOG00000008552	P2rx3	purinergic receptor P2X 3 [Source:RGD Symbol;Acc:620253]	0.327858213905657	0.850012273422606	0.144434105008943	0.508480950126121
ENSRNOG00000018847	Stx5	syntaxin 5 [Source:RGD Symbol;Acc:68426]	0.327830130871236	5.28316254253995	0.0417656730595954	0.290861099123298
ENSRNOG00000018859	Pik3ip1	phosphoinositide-3-kinase interacting protein 1 [Source:RGD Symbol;Acc:1311203]	0.327158914150632	0.0301561045458186	0.278347041820566	0.660926167386705
ENSRNOG00000069907	ENSRNOG00000069907	zinc finger protein 431-like [Source:RGD Symbol;Acc:11456351]	0.327153496960298	0.622875275000743	0.119174512313479	0.468948750422761
ENSRNOG00000031789	Rangap1	RAN GTPase activating protein 1 [Source:RGD Symbol;Acc:1310380]	0.326870003195341	5.79378168716082	0.0404148625894168	0.287583425602585
ENSRNOG00000056756	Actn1	actinin, alpha 1 [Source:RGD Symbol;Acc:70907]	0.326710378582163	5.12793798095223	0.00103498492469789	0.0359248688146052
ENSRNOG00000020845	Tyrobp	transmembrane immune signaling adaptor Tyrobp [Source:RGD Symbol;Acc:1303081]	0.326668200198559	3.24525048025232	0.0978491382403795	0.427588633448222
ENSRNOG00000010209	Nol12	nucleolar protein 12 [Source:RGD Symbol;Acc:1305327]	0.326610546407189	2.05929635777442	0.127944050218622	0.483199864785049
ENSRNOG00000042179	Cfap20	cilia and flagella associated protein 20 [Source:RGD Symbol;Acc:1308493]	0.326528304372207	4.10011680984705	0.0773079080418421	0.383395155581622
ENSRNOG00000047363	Kcnk13	potassium two pore domain channel subfamily K member 13 [Source:RGD Symbol;Acc:68941]	0.326390847085348	-0.217554548449978	0.325242125064675	0.700884183505296
ENSRNOG00000063308	Prkrip1	PRKR interacting protein 1 [Source:RGD Symbol;Acc:1595708]	0.326351207475823	2.81256122221586	0.0216411949747737	0.21201088741929
ENSRNOG00000028629	Akt1	AKT serine/threonine kinase 1 [Source:RGD Symbol;Acc:2081]	0.326281578064791	5.98882120852464	0.00132833233248829	0.0422542199446158
ENSRNOG00000036894	Cisd3	CDGSH iron sulfur domain 3 [Source:RGD Symbol;Acc:1559720]	0.326134855685745	5.06018627887943	0.0104970454270922	0.143267838200087
ENSRNOG00000008222	Timm9	translocase of inner mitochondrial membrane 9 [Source:RGD Symbol;Acc:621656]	0.326053781111631	3.68439798837451	0.0436655435289331	0.297560767324187
ENSRNOG00000011461	Ap3m1	adaptor related protein complex 3 subunit mu 1 [Source:RGD Symbol;Acc:620417]	0.326043993395156	5.07495820801922	0.00406951160799422	0.0841032398985472
ENSRNOG00000061441	AABR07071935.1	similar to ribosomal protein L28 [Source:RGD Symbol;Acc:1565183]	0.325977754355733	-0.924205397462013	0.308018933067895	0.685337254829425
ENSRNOG00000013657	Stmn3	stathmin 3 [Source:RGD Symbol;Acc:3628]	0.325825990258671	-0.803858045446589	0.476021257327528	0.801528620604917
ENSRNOG00000067956	Tmem185b	transmembrane protein 185B [Source:RGD Symbol;Acc:1309602]	0.325746386737956	3.30734580874861	0.0391816582455641	0.283479614924146
ENSRNOG00000063278	ENSRNOG00000063278	similar to ribosomal protein L10a [Source:NCBI gene (formerly Entrezgene);Acc:302497]	0.325666739607571	1.13373951366568	0.130901745767763	0.486932892830734
ENSRNOG00000033694	Klf16	Kruppel-like factor 16 [Source:RGD Symbol;Acc:1305966]	0.325550955664268	4.0930857477179	0.147077591995068	0.511595603965505
ENSRNOG00000061989	Nkrf	NF-kappaB repressing factor [Source:MGI Symbol;Acc:MGI:1924536]	0.325511505010514	2.53825225030977	0.179638887906955	0.555049962889703
ENSRNOG00000055761	Zfp574	zinc finger protein 574 [Source:RGD Symbol;Acc:1311420]	0.325442745879499	4.04274863474464	0.0416388343451318	0.290704900683048
ENSRNOG00000017843	Polr3k	RNA polymerase III subunit K [Source:RGD Symbol;Acc:1587294]	0.325326066745956	4.35027837588511	0.0391306162714811	0.283263358436581
ENSRNOG00000013987	Sbno2	strawberry notch homolog 2 [Source:RGD Symbol;Acc:1307194]	0.325206664698832	5.18747262956071	0.00492600050197385	0.0953190191794492
ENSRNOG00000047499	Rbm15	RNA binding motif protein 15 [Source:RGD Symbol;Acc:1592713]	0.324392051996052	3.86727443372511	0.109781031207236	0.451809333106115
ENSRNOG00000011645	Rrnad1	ribosomal RNA adenine dimethylase domain containing 1 [Source:RGD Symbol;Acc:1311265]	0.324271209604106	2.87157941483097	0.0162890083187556	0.182670934871634
ENSRNOG00000010892	Ythdf2	YTH N(6)-methyladenosine RNA binding protein 2 [Source:RGD Symbol;Acc:1311321]	0.324268478891093	4.77919362058051	0.0693972884894683	0.366134361196931
ENSRNOG00000020165	Ahsp	alpha hemoglobin stabilizing protein [Source:RGD Symbol;Acc:1306725]	0.32424248345447	-0.431850552433729	0.230992284975119	0.615856794821181
ENSRNOG00000047895	Mettl1	methyltransferase like 1 [Source:RGD Symbol;Acc:1593036]	0.324077607095407	2.60094428592499	0.378473239845881	0.740145097549071
ENSRNOG00000011844	Ints12	integrator complex subunit 12 [Source:RGD Symbol;Acc:1359136]	0.323864322133542	2.79620270689527	0.0194355173209199	0.199973049236479
ENSRNOG00000031378	AABR07009715.1	spindlin-1-like [Source:RGD Symbol;Acc:41366980]	0.323789539543963	2.45130169363915	0.126408266844495	0.480107631758787
ENSRNOG00000066377	Smim14	small integral membrane protein 14 [Source:RGD Symbol;Acc:1311122]	0.323622603834818	8.13799009563839	0.0187735651220074	0.197079005249901
ENSRNOG00000024530	Lyrm1	LYR motif containing 1 [Source:RGD Symbol;Acc:1563498]	0.323232401444541	2.29557098927397	0.0496554573037419	0.316133995990393
ENSRNOG00000028566	Pld4	phospholipase D family, member 4 [Source:RGD Symbol;Acc:1598308]	0.3231608160724	3.54228653835362	0.054866239452299	0.328755560959816
ENSRNOG00000015633	Cul3	cullin 3 [Source:RGD Symbol;Acc:1308190]	0.322954258807109	6.07359732792468	0.0238721024598497	0.224450886664067
ENSRNOG00000047706	RT1-CE2	class I histocompatibility antigen, Non-RT1.A alpha-1 chain-like [Source:RGD Symbol;Acc:9113230]	0.322892081181411	5.05326740406506	0.500783816750739	0.813529516232236
ENSRNOG00000057102	Pafah1b2	platelet-activating factor acetylhydrolase 1b, catalytic subunit 2 [Source:RGD Symbol;Acc:620332]	0.322718030406703	4.65707472675201	0.0280329209358098	0.243552968642865
ENSRNOG00000007679	Cyth4	cytohesin 4 [Source:RGD Symbol;Acc:1564842]	0.322433272489562	2.88964556536196	0.0817826320788991	0.394012663319777
ENSRNOG00000051792	Hspb2	heat shock protein 2 [Source:MGI Symbol;Acc:MGI:1916503]	0.322366341466825	3.82245474210193	0.00726483366998044	0.118502621812884
ENSRNOG00000049062	Trappc2b	trafficking protein particle complex 2B [Source:RGD Symbol;Acc:6499350]	0.322168958660643	4.18615559007966	0.00497493700324906	0.0958623832338294
ENSRNOG00000000436	Egfl8	EGF-like-domain, multiple 8 [Source:RGD Symbol;Acc:1549706]	0.321926020350848	0.808130822391061	0.195548603486086	0.572336110254702
ENSRNOG00000056585	Fscn1	fascin actin-bundling protein 1 [Source:RGD Symbol;Acc:1583309]	0.321285821357024	1.98954974365127	0.115129769431285	0.462452871092914
ENSRNOG00000055751	P3h2	prolyl 3-hydroxylase 2 [Source:RGD Symbol;Acc:1304568]	0.321209170446219	0.511655682268183	0.476657577667627	0.801833724422166
ENSRNOG00000001108	N4bp2l2	NEDD4 binding protein 2-like 2 [Source:RGD Symbol;Acc:1359603]	0.321181990152133	4.50574371825016	0.010928596800931	0.146238909344991
ENSRNOG00000046327	Rbpj	recombination signal binding protein for immunoglobulin kappa J region [Source:RGD Symbol;Acc:1593096]	0.32116980512127	4.76780358304204	0.174001057989188	0.549969829735948
ENSRNOG00000011639	Mrpl47	mitochondrial ribosomal protein L47 [Source:RGD Symbol;Acc:1307531]	0.321104275543798	3.20012439709883	0.0565560662513396	0.333772347850487
ENSRNOG00000017981	Mcm10	minichromosome maintenance 10 replication initiation factor [Source:RGD Symbol;Acc:1311330]	0.3208153329751	2.61587503947098	0.177662290556492	0.553554882410647
ENSRNOG00000007597	Rhpn1	rhophilin, Rho GTPase binding protein 1 [Source:RGD Symbol;Acc:1305688]	0.320814260436287	0.818766769682732	0.192412719614513	0.569822658750196
ENSRNOG00000013390	Kbtbd8	kelch repeat and BTB domain containing 8 [Source:RGD Symbol;Acc:1563166]	0.320609568139557	2.09541126636224	0.449272801954342	0.786903134158063
ENSRNOG00000060246	Klrd1	killer cell lectin like receptor D1 [Source:RGD Symbol;Acc:2978]	0.320007842998208	-0.367885751786313	0.3075255633035	0.685115788736314
ENSRNOG00000011891	Atp6v1b2	ATPase H+ transporting V1 subunit B2 [Source:RGD Symbol;Acc:620284]	0.319473512691698	5.24830079919434	0.0124153449752898	0.1571515122014
ENSRNOG00000016975	Pxmp4	peroxisomal membrane protein 4 [Source:RGD Symbol;Acc:628782]	0.318997086809576	5.40516665998909	0.0910389351362953	0.414409727853592
ENSRNOG00000021104	Emp3	epithelial membrane protein 3 [Source:RGD Symbol;Acc:621094]	0.318941955263864	0.896200099246699	0.146645206048963	0.511451015246074
ENSRNOG00000034190	Ighm	immunoglobulin heavy constant epsilon [Source:RGD Symbol;Acc:2880]	0.318884602419836	3.77345527634243	0.386181181651197	0.746821427389578
ENSRNOG00000024145	Trim65	tripartite motif-containing 65 [Source:RGD Symbol;Acc:1559497]	0.318658952835369	5.00511683767201	0.0934848972898326	0.419132823738011
ENSRNOG00000070985	ENSRNOG00000070985	uncharacterized LOC100909928 [Source:RGD Symbol;Acc:6500959]	0.318485179651012	5.28220385516407	0.0170186146050831	0.187373867865329
ENSRNOG00000019428	Higd1a	HIG1 hypoxia inducible domain family, member 1A [Source:RGD Symbol;Acc:620215]	0.318331232055991	4.60086678315461	0.00541814920561833	0.100359411011951
ENSRNOG00000013953	Ntrk1	neurotrophic receptor tyrosine kinase 1 [Source:RGD Symbol;Acc:620144]	0.318324371148723	-0.558478515927838	0.389241487774442	0.749277275301901
ENSRNOG00000013166	Wnt4	Wnt family member 4 [Source:RGD Symbol;Acc:621348]	0.318323952616653	-0.848864019063027	0.338021515637314	0.709812250137578
ENSRNOG00000008369	Gimap4	GTPase, IMAP family member 4 [Source:RGD Symbol;Acc:628765]	0.318273002580011	1.04932984655573	0.19028029570265	0.566928831187435
ENSRNOG00000014365	Gne	glucosamine (UDP-N-acetyl)-2-epimerase/N-acetylmannosamine kinase [Source:RGD Symbol;Acc:69239]	0.318105954597699	7.57286648537291	0.0313745042451878	0.256669126971017
ENSRNOG00000010798	Blk	BLK proto-oncogene, Src family tyrosine kinase [Source:RGD Symbol;Acc:1308859]	0.317797997392579	1.13286660458304	0.280145076493113	0.662845029045188
ENSRNOG00000066932	Pfdn2	prefoldin subunit 2 [Source:RGD Symbol;Acc:1591406]	0.317434441283906	5.22834915000663	0.000288574349959185	0.0159036530644173
ENSRNOG00000007578	Zfp830	zinc finger protein 830 [Source:RGD Symbol;Acc:1562573]	0.317316542889745	3.20588624155431	0.00875472903243702	0.130125783798442
ENSRNOG00000054033	Adap1	ArfGAP with dual PH domains 1 [Source:RGD Symbol;Acc:621418]	0.31731212031585	-0.761648069723927	0.360228748416846	0.724999481308432
ENSRNOG00000009594	Snai1	snail family transcriptional repressor 1 [Source:RGD Symbol;Acc:620758]	0.316567212441129	0.692385052798466	0.252225797410877	0.634041182166176
ENSRNOG00000000461	Brd2	bromodomain containing 2 [Source:RGD Symbol;Acc:1303324]	0.316311540753083	6.88405512568762	0.0609012234060514	0.345706829468352
ENSRNOG00000019817	Ddx28	DEAD-box helicase 28 [Source:RGD Symbol;Acc:1311976]	0.316287656194757	2.92834484401531	0.0637355936471991	0.351109448837223
ENSRNOG00000027466	Cd27	CD27 molecule [Source:RGD Symbol;Acc:1560499]	0.315797510983806	-1.42111357139665	0.491340911009743	0.808746728078759
ENSRNOG00000014161	Rbm15b	RNA binding motif protein 15B [Source:RGD Symbol;Acc:1305937]	0.315612697759857	4.2701019826558	0.0543832273693234	0.327767858204311
ENSRNOG00000046727	Abcc2	ATP binding cassette subfamily C member 2 [Source:RGD Symbol;Acc:2366]	0.315501075572361	9.43040418956974	0.116696696906254	0.464136778274566
ENSRNOG00000000969	Cyp3a18	cytochrome P450, family 3, subfamily a, polypeptide 18 [Source:RGD Symbol;Acc:628709]	0.315391127286951	9.23837717450403	0.00800946833547912	0.12386004613018
ENSRNOG00000014786	Ccne1	cyclin E1 [Source:RGD Symbol;Acc:2294]	0.315343535254871	-0.450491345695875	0.242298045163886	0.625275812644867
ENSRNOG00000004951	Kif16b	kinesin family member 16B [Source:RGD Symbol;Acc:1310146]	0.31452379785311	5.18368333468259	0.00408868441679662	0.0841100794312448
ENSRNOG00000020531	Fen1	flap structure-specific endonuclease 1 [Source:RGD Symbol;Acc:621821]	0.314494794629423	2.3773014844193	0.127864902470377	0.483037171758332
ENSRNOG00000025065	RGD1560436	RIKEN cDNA 9930104L06 gene [Source:MGI Symbol;Acc:MGI:3041172]	0.314407074334547	0.0193026600597845	0.26257307813128	0.645918196608027
ENSRNOG00000009131	Zc3h12a	zinc finger CCCH type containing 12A [Source:RGD Symbol;Acc:1306776]	0.314322946275722	2.30819025466946	0.0737914348057606	0.376541869784761
ENSRNOG00000000166	Apex2	apurinic/apyrimidinic endodeoxyribonuclease 2 [Source:RGD Symbol;Acc:1565983]	0.314121997358343	2.85171170222393	0.0593884773973509	0.341930562899967
ENSRNOG00000022110	Gcsam	germinal center-associated, signaling and motility [Source:RGD Symbol;Acc:1591321]	0.31408287643751	0.268246777478142	0.299561901783484	0.678001181119557
ENSRNOG00000008980	Rbm48	RNA binding motif protein 48 [Source:RGD Symbol;Acc:1310794]	0.314022737664219	2.32258742325939	0.034204140280177	0.269962912522592
ENSRNOG00000022182	Rint1	RAD50 interactor 1 [Source:RGD Symbol;Acc:1560433]	0.313949735195079	4.74106076870695	0.0549281223156481	0.32897916549694
ENSRNOG00000060448	Hand2	heart and neural crest derivatives expressed 2 [Source:RGD Symbol;Acc:621207]	0.313838746109779	1.59313458174854	0.436127763313114	0.780364224658842
ENSRNOG00000011763	Serp1	stress-associated endoplasmic reticulum protein 1 [Source:RGD Symbol;Acc:620790]	0.313517404989953	7.94469911129123	0.0267361734384992	0.238492170058756
ENSRNOG00000063640	Bri3bp	Bri3 binding protein [Source:RGD Symbol;Acc:1561711]	0.313486997172805	1.59467454423088	0.398016618595803	0.756384072120761
ENSRNOG00000004316	Llph	LLP homolog, long-term synaptic facilitation factor [Source:RGD Symbol;Acc:1308261]	0.313428247945308	1.81992546279627	0.104770456124185	0.441083290919548
ENSRNOG00000015667	Epcam	epithelial cell adhesion molecule [Source:RGD Symbol;Acc:621365]	0.313290867249376	3.11905079907486	0.0513841893316018	0.320746550593861
ENSRNOG00000018582	Exosc6	exosome component 6 [Source:RGD Symbol;Acc:1309832]	0.31297979356162	1.70193870993192	0.342500912919229	0.711804456712744
ENSRNOG00000003285	Mpv17l	MPV17 mitochondrial inner membrane protein like [Source:RGD Symbol;Acc:2324483]	0.312939198765477	5.51004500875609	0.0194368419849913	0.199973049236479
ENSRNOG00000027901	Mrm1	mitochondrial rRNA methyltransferase 1 [Source:RGD Symbol;Acc:1566232]	0.312936738631429	2.70453920871438	0.113237177288583	0.458287179887791
ENSRNOG00000019740	Hdgfl3	HDGF like 3 [Source:RGD Symbol;Acc:628773]	0.312768493358364	-1.0651384571711	0.476238522891067	0.801594587153161
ENSRNOG00000010646	Tmem229b	transmembrane protein 229B [Source:RGD Symbol;Acc:1562622]	0.312486763635287	1.2899083327784	0.0579600382503019	0.338144104604452
ENSRNOG00000009548	Fpgt	fucose-1-phosphate guanylyltransferase [Source:RGD Symbol;Acc:735121]	0.312461438853101	3.82412348938204	0.065600572159834	0.356398727125556
ENSRNOG00000014660	Usp53	ubiquitin specific peptidase 53 [Source:RGD Symbol;Acc:1306615]	0.312399800309284	2.86240737573812	0.0173798912283491	0.189373539265175
ENSRNOG00000019614	Ptpn22	protein tyrosine phosphatase, non-receptor type 22 [Source:RGD Symbol;Acc:1307992]	0.312342847070259	-0.717791319245776	0.352282541143519	0.718742259469255
ENSRNOG00000018067	Smn1	survival of motor neuron 1, telomeric [Source:RGD Symbol;Acc:620755]	0.312162247025448	3.38518741246514	0.0403195008450078	0.287583425602585
ENSRNOG00000064205	St8sia6	ST8 alpha-N-acetyl-neuraminide alpha-2,8-sialyltransferase 6 [Source:RGD Symbol;Acc:1303161]	0.312110819577241	0.285647461565326	0.161312725146886	0.532618346934687
ENSRNOG00000065772	Gm45902	uncharacterized LOC102547897 [Source:RGD Symbol;Acc:7640129]	0.312104790564533	1.18837932630085	0.188869303596977	0.564674679973145
ENSRNOG00000018294	Hspa5	heat shock protein family A (Hsp70) member 5 [Source:RGD Symbol;Acc:2843]	0.311941157241059	9.51372701585578	0.119028705921184	0.468695216023668
ENSRNOG00000065649	ENSRNOG00000065649	zinc finger protein 94 [Source:NCBI gene (formerly Entrezgene);Acc:499095]	0.31188762318993	1.89492913776249	0.0312482871836017	0.255792825160632
ENSRNOG00000045863	Naa16	N(alpha)-acetyltransferase 16, NatA auxiliary subunit [Source:RGD Symbol;Acc:1584324]	0.3117658630087	3.37927373560496	0.0872355483607818	0.407446069323685
ENSRNOG00000011421	Smap2	small ArfGAP2 [Source:RGD Symbol;Acc:1308418]	0.311739034008309	6.05826767156733	0.0100657453365291	0.140563567827734
ENSRNOG00000018766	Rrp8	ribosomal RNA processing 8 [Source:RGD Symbol;Acc:1308302]	0.311721850633408	1.7981005998542	0.291780486147585	0.672083759715555
ENSRNOG00000066471	ENSRNOG00000066471	zinc finger protein 81 (HFZ20)-like [Source:RGD Symbol;Acc:2323171]	0.311614581001245	0.855112558119549	0.101332734853209	0.435250469693969
ENSRNOG00000008754	Flvcr2	FLVCR heme transporter 2 [Source:RGD Symbol;Acc:735098]	0.311601884998502	3.53065185287698	0.250541970421088	0.632399510238718
ENSRNOG00000020106	Tnfrsf4	TNF receptor superfamily member 4 [Source:RGD Symbol;Acc:3920]	0.311597912557409	-0.280116964671997	0.237394777052816	0.62185506296363
ENSRNOG00000051151	Gmps	guanine monophosphate synthase [Source:RGD Symbol;Acc:1310063]	0.311594310363118	5.4120037719715	0.0567147980557373	0.334110796037843
ENSRNOG00000012965	Themis2	thymocyte selection associated family member 2 [Source:RGD Symbol;Acc:1561016]	0.311588696202688	2.01669257072003	0.0585097575858585	0.339710831333684
ENSRNOG00000020139	Khdc4	KH domain containing 4, pre-mRNA splicing factor [Source:MGI Symbol;Acc:MGI:1921450]	0.311379641523258	5.40301975153192	0.0200290134147742	0.202283972587221
ENSRNOG00000004971	Txlng	taxilin gamma [Source:MGI Symbol;Acc:MGI:3590652]	0.311041506525351	4.61266495874392	0.0270382604495412	0.239180585390901
ENSRNOG00000032160	AABR07014996.1	similar to ribosomal protein L14 [Source:RGD Symbol;Acc:1590581]	0.310971404793946	-0.659128970429429	0.321224922845082	0.697671775339173
ENSRNOG00000008837	Ass1	argininosuccinate synthase 1 [Source:RGD Symbol;Acc:2163]	0.31052909491129	10.6715506466254	0.0396740180979384	0.285192941689528
ENSRNOG00000069005	Haus3	DNA polymerase nu [Source:RGD Symbol;Acc:7675413]	0.310453099376168	2.2424954562119	0.111128603738701	0.45429683209207
ENSRNOG00000007213	Yars1	tyrosyl-tRNA synthetase 1 [Source:RGD Symbol;Acc:1307616]	0.310377713363881	5.26760513425358	0.0638315955402197	0.351329105624634
ENSRNOG00000011250	Inmt	indolethylamine N-methyltransferase [Source:RGD Symbol;Acc:1597087]	0.310296802833955	2.77668144559994	0.616251916179517	0.873501869334895
ENSRNOG00000001039	Eif2b1	eukaryotic translation initiation factor 2B subunit alpha [Source:RGD Symbol;Acc:620819]	0.310262576859448	3.67078652494317	0.0676189522984237	0.360688019469582
ENSRNOG00000009079	Prkar2b	protein kinase cAMP-dependent type II regulatory subunit beta [Source:RGD Symbol;Acc:3394]	0.310088410852448	-1.13021267326536	0.311417911255406	0.688429955023505
ENSRNOG00000060701	AC130232.2	zinc finger protein 844-like [Source:RGD Symbol;Acc:7600751]	0.30988114896602	2.95587796448215	0.0115161945667633	0.151052769479034
ENSRNOG00000051952	Tes	testin LIM domain protein [Source:RGD Symbol;Acc:1566346]	0.309731864876707	1.01918270206186	0.187283672192829	0.562513538496357
ENSRNOG00000029341	AABR07036375.1	ribosomal protein S20-like [Source:RGD Symbol;Acc:2322461]	0.309711550444113	0.532385980066811	0.191855117852471	0.56944231788127
ENSRNOG00000002764	Mettl16	methyltransferase like 16 [Source:RGD Symbol;Acc:1593242]	0.309631972174689	3.15709761030706	0.0590553975660809	0.340892191467653
ENSRNOG00000000275	Fam13c	family with sequence similarity 13, member C [Source:RGD Symbol;Acc:1310149]	0.309441490598636	-1.18367275991542	0.421963590072086	0.772494078368364
ENSRNOG00000026324	Stard6	StAR-related lipid transfer domain containing 6 [Source:RGD Symbol;Acc:1359639]	0.309425858918106	-1.12585686629677	0.365681954565534	0.72911369451101
ENSRNOG00000019463	Mad2l1bp	MAD2L1 binding protein [Source:RGD Symbol;Acc:1309175]	0.308594781393887	4.03496282201976	0.231500255284532	0.616719995776896
ENSRNOG00000022839	Ifit3	interferon-induced protein with tetratricopeptide repeats 3 [Source:RGD Symbol;Acc:1359681]	0.308519143893099	2.26404518710385	0.0700533555945097	0.36761541462448
ENSRNOG00000032959	Adh7	alcohol dehydrogenase 7 (class IV), mu or sigma polypeptide [Source:RGD Symbol;Acc:621638]	0.307926136403099	3.47645430780615	0.278542369925671	0.660983282500682
ENSRNOG00000068079	Larp4	La ribonucleoprotein 4 [Source:RGD Symbol;Acc:6499275]	0.307645868742509	5.00915416085963	0.0810049007370213	0.39233910693316
ENSRNOG00000004332	Egfr	epidermal growth factor receptor [Source:RGD Symbol;Acc:2543]	0.307334010732401	7.01701871841648	0.266209528079489	0.648551704599312
ENSRNOG00000012681	Lgals9	galectin 9 [Source:RGD Symbol;Acc:3005]	0.307218430158133	6.83490644121985	0.0230948320446933	0.220446180144357
ENSRNOG00000013663	Tmem86a	transmembrane protein 86A [Source:RGD Symbol;Acc:1305749]	0.307100413542365	3.61926192593375	0.168191069052826	0.542649185842435
ENSRNOG00000000248	Srsf2	serine and arginine rich splicing factor 2 [Source:RGD Symbol;Acc:1359422]	0.307031843192341	7.23040687586974	0.00487635382681132	0.0951049542785529
ENSRNOG00000024661	Jpt2	Jupiter microtubule associated homolog 2 [Source:RGD Symbol;Acc:1305117]	0.306947569472406	5.72651315072842	0.0559619655486294	0.332199752937608
ENSRNOG00000007851	Psma3	proteasome subunit alpha 3 [Source:MGI Symbol;Acc:MGI:104883]	0.306944599758923	4.48717891475562	0.00824991861588791	0.125978232729727
ENSRNOG00000019342	Sult1a1	sulfotransferase family 1A member 1 [Source:RGD Symbol;Acc:3767]	0.306942644128533	3.35470966371628	0.0474352582076056	0.309109632770166
ENSRNOG00000067602	RGD1566134	major urinary protein-like [Source:RGD Symbol;Acc:41225436]	0.306879751991714	14.6481435429177	0.0122002237044166	0.155753475547709
ENSRNOG00000054181	ENSRNOG00000054181	Cytochrome P450, family 2, subfamily c, polypeptide 7-like [Source:RGD Symbol;Acc:2319920]	0.306784569644219	9.64713770624742	0.0806504018525372	0.391046408982324
ENSRNOG00000006394	Tbc1d10a	TBC1 domain family, member 10a [Source:RGD Symbol;Acc:1311641]	0.306713118429074	3.13642374419949	0.022715526654796	0.218225489929002
ENSRNOG00000038825	Fabp12	fatty acid binding protein 12 [Source:RGD Symbol;Acc:1565000]	0.306636062573716	-0.185861929872971	0.397656518292796	0.756202925530767
ENSRNOG00000013059	Aste1	asteroid homolog 1 [Source:RGD Symbol;Acc:1304643]	0.306558316938648	0.932456454867592	0.0736612009730386	0.376541869784761
ENSRNOG00000043053	Zfp639	zinc finger protein 639 [Source:RGD Symbol;Acc:1585689]	0.306407887254159	3.1246263543477	0.0120012737488913	0.1546882175603
ENSRNOG00000002545	RGD1309748	similar to CG4768-PA [Source:RGD Symbol;Acc:1309748]	0.306337304906886	5.5515816213149	0.0121838030703485	0.155692262135598
ENSRNOG00000018623	Rev1	REV1, DNA directed polymerase [Source:RGD Symbol;Acc:1306715]	0.306206600081461	4.3089885356351	0.0141943148257219	0.169875124348585
ENSRNOG00000010406	Cel	carboxyl ester lipase [Source:RGD Symbol;Acc:2331]	0.306034125758542	-1.70167050820178	0.416549582690018	0.768484637209045
ENSRNOG00000003264	Nat9	N-acetyltransferase 9 [Source:RGD Symbol;Acc:1307096]	0.305604834956221	3.66941820582921	0.00408300533353716	0.0841100794312448
ENSRNOG00000052803	Klri1	killer cell lectin-like receptor family I member 1 [Source:RGD Symbol;Acc:1359344]	0.305317925528556	-1.05277414879233	0.474963892701746	0.800862930310988
ENSRNOG00000013922	Dok2	docking protein 2 [Source:RGD Symbol;Acc:1310966]	0.304657287047777	2.05641768471285	0.120266281495806	0.470971303638624
ENSRNOG00000000557	Sar1a	secretion associated, Ras related GTPase 1A [Source:RGD Symbol;Acc:1359540]	0.304627575146956	7.0318748413035	0.006241017082503	0.108969622905972
ENSRNOG00000034191	Fmo1	flavin containing dimethylaniline monoxygenase 1 [Source:RGD Symbol;Acc:2622]	0.303811475526636	6.37751804693975	0.222565511107912	0.605429487978585
ENSRNOG00000021129	Garre1	granule associated Rac and RHOG effector 1 [Source:RGD Symbol;Acc:1308428]	0.303735118919436	5.02649467546517	0.0193600497074773	0.19989960345608
ENSRNOG00000010718	Gpr153	G protein-coupled receptor 153 [Source:RGD Symbol;Acc:1564170]	0.303673096231464	0.189015279886317	0.291098036213529	0.672083759715555
ENSRNOG00000003244	Ltc4s	leukotriene C4 synthase [Source:RGD Symbol;Acc:620677]	0.303366869914828	4.67918295511968	0.262963558664825	0.646238983056695
ENSRNOG00000003954	Il2rg	interleukin 2 receptor subunit gamma [Source:RGD Symbol;Acc:621466]	0.303096410919126	0.487823922882228	0.266307224149899	0.64856591586152
ENSRNOG00000002820	ENSRNOG00000002820	RoBo-1 [Source:RGD Symbol;Acc:3683]	0.302899519055449	-0.941832447260889	0.390561384350111	0.749896394840812
ENSRNOG00000002267	Chic2	cysteine-rich hydrophobic domain 2 [Source:RGD Symbol;Acc:1309278]	0.302674306791377	3.57842876518056	0.0168756737909517	0.186930540453619
ENSRNOG00000000909	Uspl1	ubiquitin specific peptidase like 1 [Source:RGD Symbol;Acc:1310835]	0.302488330255453	4.01282999026752	0.217863504727155	0.602367865964058
ENSRNOG00000001142	Prkab1	protein kinase AMP-activated non-catalytic subunit beta 1 [Source:RGD Symbol;Acc:71057]	0.30196287231662	6.48125759968701	0.171529705092283	0.547195285992343
ENSRNOG00000020699	Cd37	CD37 molecule [Source:RGD Symbol;Acc:62035]	0.301896578497741	1.48255972035307	0.222057408684852	0.604552310857397
ENSRNOG00000019332	Gtpbp2	GTP binding protein 2 [Source:RGD Symbol;Acc:1306367]	0.30171845720867	4.30720353592529	0.00282322527684986	0.0677574066443966
ENSRNOG00000004183	Ccdc59	coiled-coil domain containing 59 [Source:RGD Symbol;Acc:1311912]	0.301353774683813	2.94887131244436	0.0364361494794453	0.278139346167844
ENSRNOG00000069921	Zfp748	zinc finger protein 748 [Source:RGD Symbol;Acc:1594173]	0.301352635321295	3.242065458586	0.0254900589390775	0.232694525775137
ENSRNOG00000031475	Col16a1	collagen type XVI alpha 1 chain [Source:RGD Symbol;Acc:1310982]	0.301331646517625	0.695870696613102	0.508598750318555	0.818353293796238
ENSRNOG00000059750	AC141102.1	chromosome 2 C1orf54 homolog [Source:RGD Symbol;Acc:41092593]	0.30121385648036	0.381509286225144	0.285036764196987	0.667126722130091
ENSRNOG00000067995	Rnf113a2	ring finger protein 113A2 [Source:RGD Symbol;Acc:1303128]	0.301076160126804	3.72065152997825	0.0593778070963632	0.341930562899967
ENSRNOG00000055714	Ak7	adenylate kinase 7 [Source:RGD Symbol;Acc:1309600]	0.301074789546417	0.624128032224784	0.212621011933199	0.597068691928999
ENSRNOG00000003147	Sqstm1	sequestosome 1 [Source:RGD Symbol;Acc:69287]	0.301062076826693	9.5957145899254	0.0183553292099755	0.194686794531098
ENSRNOG00000016507	Snrpg	similar to small nuclear ribonucleoprotein polypeptide G [Source:RGD Symbol;Acc:1583028]	0.300333926274226	0.776909034718044	0.174800524474333	0.550677163905026
ENSRNOG00000013201	Tex264	testis expressed 264 [Source:RGD Symbol;Acc:1359353]	0.300055624595689	5.9362639634193	0.0118961207460907	0.153628591158772
ENSRNOG00000068445	Rplp2	ribosomal protein lateral stalk subunit P2 [Source:RGD Symbol;Acc:621775]	0.299760448450113	2.26994676083982	0.0270850663804628	0.239421260044328
ENSRNOG00000024931	Ccdc88b	coiled-coil domain containing 88B [Source:RGD Symbol;Acc:1311475]	0.299574902990156	2.05867178119843	0.233840445161957	0.618148109765541
ENSRNOG00000024929	Nudcd1	NudC domain containing 1 [Source:RGD Symbol;Acc:1310624]	0.2995083563323	2.92554150868007	0.135457192174726	0.495234157140029
ENSRNOG00000048267	Tor1aip2	torsin 1A interacting protein 2 [Source:RGD Symbol;Acc:735059]	0.299318193674181	5.63295202311945	0.00106145509111085	0.0366366148973106
ENSRNOG00000058739	Snn	stannin [Source:RGD Symbol;Acc:3730]	0.299087570348544	1.38916747079183	0.110976926308588	0.454290718634558
ENSRNOG00000002642	Ptges3	prostaglandin E synthase 3 [Source:RGD Symbol;Acc:1561913]	0.298991958675957	7.06898466139524	0.00361330992204942	0.0777464772177274
ENSRNOG00000037148	Adap2	ArfGAP with dual PH domains 2 [Source:RGD Symbol;Acc:708487]	0.298977337941176	5.09370618807093	0.142499096404107	0.505545195994317
ENSRNOG00000020744	Adar	adenosine deaminase, RNA-specific [Source:RGD Symbol;Acc:71099]	0.298915421964646	6.06001243101508	0.0107764824443599	0.145482512998858
ENSRNOG00000006526	Sema3c	semaphorin 3C [Source:RGD Symbol;Acc:1309343]	0.298874952627868	2.65722401293534	0.422373898665243	0.772947697584714
ENSRNOG00000052707	Cacna1a	calcium voltage-gated channel subunit alpha1 A [Source:RGD Symbol;Acc:2244]	0.298829319220087	-1.06414945624989	0.326276482951753	0.701588737907815
ENSRNOG00000007899	Mterf1	mitochondrial transcription termination factor 1 [Source:RGD Symbol;Acc:621318]	0.298820468572669	3.06388373971951	0.0297970473967725	0.250969848262627
ENSRNOG00000062543	Lin7c	lin-7 homolog C, crumbs cell polarity complex component [Source:RGD Symbol;Acc:621164]	0.298665760089903	5.131181296103	0.00479904498279752	0.0942357923894785
ENSRNOG00000042230	RGD1307182	similar to RIKEN cDNA B430306N03 gene [Source:RGD Symbol;Acc:1307182]	0.298416162391907	0.423626072956214	0.284864332561386	0.667126722130091
ENSRNOG00000021056	Kcnj14	potassium inwardly-rectifying channel, subfamily J, member 14 [Source:RGD Symbol;Acc:628872]	0.29839618751672	1.11318119268882	0.187759803440732	0.563140340760091
ENSRNOG00000046472	Arfgap3	ADP-ribosylation factor GTPase activating protein 3 [Source:RGD Symbol;Acc:1560066]	0.298392233839695	4.86065039367803	0.119064287595474	0.468697513074245
ENSRNOG00000060360	U6	U6 spliceosomal RNA [Source:RGD Symbol;Acc:15013260]	0.298233779131248	0.340039090109832	0.158005658685241	0.528210629334185
ENSRNOG00000026646	Ndufs5	NADH:ubiquinone oxidoreductase subunit S5 [Source:RGD Symbol;Acc:1311081]	0.297945821125404	3.2055945317227	0.449533563209486	0.787051049614516
ENSRNOG00000032664	RT1-S2	RT1 class Ib, locus O1 [Source:RGD Symbol;Acc:3501]	0.297752941925593	1.93257370292262	0.450664462330971	0.78758951840485
ENSRNOG00000009492	Trmo	tRNA methyltransferase O [Source:RGD Symbol;Acc:1305420]	0.297728253271682	1.17169853926076	0.113847772102447	0.459508548521994
ENSRNOG00000002874	Rbm25	RNA binding motif protein 25 [Source:RGD Symbol;Acc:1308755]	0.297595214497157	4.07975891315727	0.0145888481818819	0.171871037532313
ENSRNOG00000006319	Cxcr6	C-X-C motif chemokine receptor 6 [Source:RGD Symbol;Acc:1642118]	0.297482123600507	1.11595522946519	0.241117689875142	0.624332579815913
ENSRNOG00000062882	Hey1	hes-related family bHLH transcription factor with YRPW motif 1 [Source:RGD Symbol;Acc:621403]	0.297277305153872	0.582146849317866	0.393161391291741	0.751744339260279
ENSRNOG00000063314	Utp23	UTP23, small subunit processome component [Source:RGD Symbol;Acc:1307179]	0.297266809833298	2.22592179389231	0.05058169472285	0.317739427536584
ENSRNOG00000011263	Plac9	placenta associated 9 [Source:RGD Symbol;Acc:1306662]	0.297236066100553	-0.733679389759054	0.547484870932346	0.838529698151127
ENSRNOG00000000307	Mical1	microtubule associated monooxygenase, calponin and LIM domain containing 1 [Source:RGD Symbol;Acc:1309386]	0.297162505400827	0.367346300366299	0.142928390064545	0.506467956383576
ENSRNOG00000001044	Aimp2	aminoacyl tRNA synthetase complex-interacting multifunctional protein 2 [Source:RGD Symbol;Acc:1560787]	0.296761077554353	3.51554856920158	0.0569804824772992	0.334685360235083
ENSRNOG00000011402	Isg20l2	interferon stimulated exonuclease gene 20-like 2 [Source:RGD Symbol;Acc:1359413]	0.296218446876108	2.99380187436965	0.0754260239116383	0.379405050207295
ENSRNOG00000007567	Rem1	RRAD and GEM like GTPase 1 [Source:RGD Symbol;Acc:1306560]	0.296195246985157	-0.155346706416106	0.353552988068493	0.71936040866793
ENSRNOG00000002161	Tlr6	toll-like receptor 6 [Source:RGD Symbol;Acc:1303030]	0.29603024597612	0.587620340300313	0.184051394982213	0.559676721526295
ENSRNOG00000042421	1110065P20Rik	RIKEN cDNA 1110065P20 gene [Source:MGI Symbol;Acc:MGI:1916170]	0.295976599296398	4.14644242471532	0.044269516743427	0.299725666444881
ENSRNOG00000005377	Tmem11	transmembrane protein 11 [Source:RGD Symbol;Acc:1309817]	0.295947241713853	3.52762967733502	0.0436034699708429	0.297560767324187
ENSRNOG00000050169	Pet100	PET100 cytochrome c oxidase chaperone [Source:RGD Symbol;Acc:1585222]	0.295795854492155	4.37336468190058	0.040008087781984	0.286517813677182
ENSRNOG00000009436	Hemgn	hemogen [Source:RGD Symbol;Acc:621569]	0.295711798260179	-1.6573784558696	0.517388145820016	0.823589926164466
ENSRNOG00000025843	Ccdc102a	coiled-coil domain containing 102A [Source:RGD Symbol;Acc:1308684]	0.295566061866777	0.695812515789739	0.290369821001277	0.672083759715555
ENSRNOG00000018243	Ubfd1	ubiquitin family domain containing 1 [Source:RGD Symbol;Acc:1306614]	0.2955168594217	5.32375805073012	0.00620290098872139	0.108646659095928
ENSRNOG00000004962	Prdm4	PR/SET domain 4 [Source:RGD Symbol;Acc:619929]	0.295203049482948	3.90402467851393	0.10143826610339	0.435543847276884
ENSRNOG00000033101	Myo18a	myosin XVIIIa [Source:RGD Symbol;Acc:1562698]	0.295201003312156	6.62279178350638	0.0179717324652351	0.192763598671756
ENSRNOG00000023400	Dtx3l	deltex E3 ubiquitin ligase 3L [Source:RGD Symbol;Acc:1565144]	0.295021527420907	6.54203613194532	0.109063630936192	0.450452671432346
ENSRNOG00000013963	Il6st	interleukin 6 cytokine family signal transducer [Source:RGD Symbol;Acc:2903]	0.294932161834257	8.03589825487526	0.059877104664574	0.343121174868625
ENSRNOG00000053680	Kansl1	KAT8 regulatory NSL complex subunit 1 [Source:RGD Symbol;Acc:1311429]	0.294584764324859	5.09520235617493	0.0578565168000827	0.337904262096253
ENSRNOG00000065788	Zfp683	zinc finger protein 683 [Source:RGD Symbol;Acc:2323855]	0.294465970860771	-1.78925601160377	0.508480989913674	0.818262126522941
ENSRNOG00000027271	RGD1359290	Ribosomal_L22 domain containing protein RGD1359290 [Source:RGD Symbol;Acc:1359290]	0.294294905915093	6.2696549779065	0.0181000189690524	0.193025753420754
ENSRNOG00000002452	Txndc11	thioredoxin domain containing 11 [Source:RGD Symbol;Acc:1307538]	0.294278452352888	5.58934005930413	0.0505839650170249	0.317739427536584
ENSRNOG00000016960	Polr3e	RNA polymerase III subunit E [Source:RGD Symbol;Acc:1308086]	0.294250134705847	3.8754695876149	0.0596801435466235	0.342432083280369
ENSRNOG00000008686	Tigd5	tigger transposable element derived 5 [Source:RGD Symbol;Acc:1311576]	0.294219361121522	0.0626186663062799	0.249705486278153	0.631886179625514
ENSRNOG00000069776	RGD1563307	similar to Set beta isoform [Source:RGD Symbol;Acc:1563307]	0.294184861193668	-1.39705774129828	0.395782419037035	0.754931191490736
ENSRNOG00000024689	Hopx	HOP homeobox [Source:RGD Symbol;Acc:621841]	0.293819774208462	0.0444544151708292	0.277659282079247	0.660333515282002
ENSRNOG00000039214	Trappc14	trafficking protein particle complex subunit 14 [Source:RGD Symbol;Acc:1305455]	0.293698236145632	4.55189971845974	0.0364591442391803	0.278139346167844
ENSRNOG00000028752	Tmem81	transmembrane protein 81 [Source:RGD Symbol;Acc:1561544]	0.293669904541019	0.461003622848582	0.178207813989688	0.553554882410647
ENSRNOG00000062794	Gypa	glycophorin A [Source:RGD Symbol;Acc:1582935]	0.293654739442858	-1.53084063868892	0.502049267205416	0.813680719643583
ENSRNOG00000007918	Tbxas1	thromboxane A synthase 1 [Source:RGD Symbol;Acc:3826]	0.293035158627257	1.19519461044606	0.156522833740829	0.525747125522244
ENSRNOG00000007753	Plaa	phospholipase A2, activating protein [Source:RGD Symbol;Acc:621245]	0.293004710434472	5.98821895675465	0.0623294045874859	0.347653222088968
ENSRNOG00000062517	RGD1565653	similar to transcription elongation factor B (SIII), polypeptide 2 [Source:RGD Symbol;Acc:1565653]	0.292791983728915	1.50492564840908	0.0986397683835093	0.429169879965442
ENSRNOG00000011194	Tpp2	tripeptidyl peptidase 2 [Source:RGD Symbol;Acc:621584]	0.292782025424669	5.71810886615945	0.0509709832107797	0.319421341674666
ENSRNOG00000023968	Fancf	FA complementation group F [Source:RGD Symbol;Acc:1561456]	0.292558622810295	1.22768078787003	0.133344458839537	0.490995048880694
ENSRNOG00000064485	ENSRNOG00000064485	expressed sequence AW146154 [Source:MGI Symbol;Acc:MGI:2142212]	0.292558202796324	2.44961668331898	0.0342090100471057	0.269962912522592
ENSRNOG00000019353	Psmb10	chymotrypsin-like [Source:RGD Symbol;Acc:621501]	0.292520321711448	4.03998991396504	0.0143395571453424	0.17084995488472
ENSRNOG00000054217	Runx3	RUNX family transcription factor 3 [Source:RGD Symbol;Acc:620082]	0.292457798976065	0.386947075954242	0.179338993115606	0.554882488217814
ENSRNOG00000014852	Fbxo30	F-box protein 30 [Source:RGD Symbol;Acc:1359367]	0.29245478989238	3.03308893594862	0.0387187101242359	0.281748542115313
ENSRNOG00000020124	Lrrc51	leucine rich repeat containing 51 [Source:RGD Symbol;Acc:1565856]	0.292002347699126	-1.3591110510453	0.387718704458437	0.74837849806919
ENSRNOG00000056947	AABR07025272.1	probable ATP-dependent RNA helicase DDX60 [Source:RGD Symbol;Acc:41078313]	0.291891770226529	1.27368389123588	0.125361805910118	0.47815303540222
ENSRNOG00000007029	Dnaja1	DnaJ heat shock protein family (Hsp40) member A1 [Source:RGD Symbol;Acc:620942]	0.291831844206226	8.09554752871731	0.00648173967694456	0.110915732781504
ENSRNOG00000037835	Catip	ciliogenesis associated TTC17 interacting protein [Source:RGD Symbol;Acc:1596071]	0.291613744140755	-1.00130661879702	0.324126009722183	0.699957126335949
ENSRNOG00000011567	Rpusd4	RNA pseudouridine synthase D4 [Source:RGD Symbol;Acc:1311268]	0.291566526247024	2.87338515522895	0.034551249944225	0.270749174519053
ENSRNOG00000014501	Zfp638	zinc finger protein 638 [Source:RGD Symbol;Acc:1309746]	0.291442279616103	4.91175563883657	0.0173803672081318	0.189373539265175
ENSRNOG00000036921	Tmsb10	thymosin, beta 10 [Source:RGD Symbol;Acc:62022]	0.2914227103547	2.62054007761022	0.205148205428793	0.586846233283306
ENSRNOG00000015052	Star	steroidogenic acute regulatory protein [Source:RGD Symbol;Acc:3770]	0.291156488675378	0.67700918676504	0.194048688663577	0.571519691792969
ENSRNOG00000018316	Grap2	GRB2-related adaptor protein 2 [Source:RGD Symbol;Acc:1307605]	0.290068616793288	-1.60544329231156	0.452257741042176	0.788488790169696
ENSRNOG00000024104	Mbd1	methyl-CpG binding domain protein 1 [Source:RGD Symbol;Acc:1305980]	0.290046886280884	0.937277769605351	0.131076111324308	0.486932892830734
ENSRNOG00000034230	Cd5l	Fc receptor-like 1 [Source:RGD Symbol;Acc:1589411]	0.289950908379638	6.04383463403777	0.0417547269554303	0.290861099123298
ENSRNOG00000031358	Rplp0l1	ribosomal protein lateral stalk subunit P0 like 1 [Source:RGD Symbol;Acc:1564469]	0.289813190798824	1.44033992106116	0.0740585064369173	0.376541869784761
ENSRNOG00000015416	Nabp1	nucleic acid binding protein 1 [Source:RGD Symbol;Acc:1306658]	0.289801415008457	5.21766300820918	0.330877204828467	0.70466590616815
ENSRNOG00000025365	Ido2	indoleamine 2,3-dioxygenase 2 [Source:RGD Symbol;Acc:1596771]	0.289745846369525	4.22954966070305	0.22613266866533	0.609320833280414
ENSRNOG00000010910	Gmeb1	glucocorticoid modulatory element binding protein 1 [Source:RGD Symbol;Acc:1563208]	0.289455873461315	2.29852878054826	0.0934013216532601	0.419089966587325
ENSRNOG00000011329	Pkm	pyruvate kinase M1/2 [Source:RGD Symbol;Acc:3337]	0.289061582342707	1.88612039309932	0.0892250301728619	0.411751069633
ENSRNOG00000023381	Proca1	protein interacting with cyclin A1 [Source:RGD Symbol;Acc:1561727]	0.28889918851675	-0.307417822702598	0.454703752093534	0.790317021159844
ENSRNOG00000013520	Mat2a	methionine adenosyltransferase 2A [Source:RGD Symbol;Acc:619985]	0.28874757712153	5.05769496718322	0.0472436255135611	0.309079937898198
ENSRNOG00000030253	Tafa3	TAFA chemokine like family member 3 [Source:RGD Symbol;Acc:1587462]	0.28871525736284	-1.38536397238299	0.404342174972617	0.759708110555943
ENSRNOG00000006622	Cry1	cryptochrome circadian regulator 1 [Source:RGD Symbol;Acc:735083]	0.288461874998896	2.78569465000199	0.177530873827215	0.553554882410647
ENSRNOG00000017453	Ptpn2	protein tyrosine phosphatase, non-receptor type 2 [Source:RGD Symbol;Acc:620710]	0.288337237541766	3.59416039398609	0.0329830974046671	0.264141030032535
ENSRNOG00000039017	Naa50	N(alpha)-acetyltransferase 50, NatE catalytic subunit [Source:RGD Symbol;Acc:1310944]	0.288217038802893	5.08336747374517	0.0167514782567753	0.186016415269266
ENSRNOG00000045860	U2af1	U2 small nuclear RNA auxiliary factor 1 [Source:RGD Symbol;Acc:1584190]	0.288155273833011	4.86057760518588	0.0389729550134935	0.282870068684353
ENSRNOG00000027015	Ythdf1	YTH N(6)-methyladenosine RNA binding protein 1 [Source:RGD Symbol;Acc:1308932]	0.288133335290746	5.69487303640975	0.00756779621827876	0.120607778397108
ENSRNOG00000036842	Smug1	single-strand-selective monofunctional uracil-DNA glycosylase 1 [Source:RGD Symbol;Acc:631403]	0.287981422369147	2.12561843591389	0.0843818724761739	0.400568277208417
ENSRNOG00000063181	Rpp38	ribonuclease P/MRP subunit p38 [Source:RGD Symbol;Acc:1307474]	0.287842419540817	0.969370735241114	0.424867739028553	0.77402105306358
ENSRNOG00000007434	Ube2j1	ubiquitin-conjugating enzyme E2, J1 [Source:RGD Symbol;Acc:1305067]	0.28773807043449	5.76048543285253	0.0875575019389969	0.407446069323685
ENSRNOG00000013304	Arg1	arginase 1 [Source:RGD Symbol;Acc:2150]	0.287599486852382	10.0356661936608	0.0588441027434321	0.340406144250559
ENSRNOG00000009968	Ercc8	ERCC excision repair 8, CSA ubiquitin ligase complex subunit [Source:RGD Symbol;Acc:1311570]	0.287571400456403	2.83209516631017	0.266137484677107	0.648551704599312
ENSRNOG00000005814	NEWGENE_1582771	katanin regulatory subunit B1 like 1 [Source:RGD Symbol;Acc:1582771]	0.287561156803945	2.27613512625263	0.122024220547852	0.474582222798609
ENSRNOG00000003117	Psmd12	proteasome 26S subunit, non-ATPase 12 [Source:RGD Symbol;Acc:1359305]	0.287502051793114	5.7526933934414	0.00342459837398241	0.0754312852374546
ENSRNOG00000004249	Tlr7	toll-like receptor 7 [Source:MGI Symbol;Acc:MGI:2176882]	0.287312804631287	1.36818494776766	0.320503018846349	0.697234637490302
ENSRNOG00000015117	Lrrc39	leucine rich repeat containing 39 [Source:RGD Symbol;Acc:1585106]	0.28727962343795	-0.559966424766109	0.346729235716188	0.714904376951296
ENSRNOG00000010448	Ptbp1	polypyrimidine tract binding protein 1 [Source:RGD Symbol;Acc:62047]	0.287175066734832	7.05822454520474	0.0444429777464011	0.300141380726073
ENSRNOG00000010584	Tmem123	transmembrane protein 123 [Source:RGD Symbol;Acc:1305625]	0.287013591410094	6.97270242758986	0.00495977869913347	0.0957080062518666
ENSRNOG00000000902	Hsph1	heat shock protein family H (Hsp110) member 1 [Source:RGD Symbol;Acc:1311609]	0.286680447766449	6.43427350385557	0.294570526275834	0.674189569137839
ENSRNOG00000008049	Max	MYC associated factor X [Source:RGD Symbol;Acc:621101]	0.286451776664404	4.90711466372394	0.0118826639169085	0.153628591158772
ENSRNOG00000009873	Ints6	integrator complex subunit 6 [Source:RGD Symbol;Acc:1309480]	0.286397308025219	4.54983641761764	0.218578296480857	0.602367865964058
ENSRNOG00000002045	Anxa3	annexin A3 [Source:RGD Symbol;Acc:2119]	0.286231827898584	4.87290293772875	0.112413407515012	0.456442969763333
ENSRNOG00000059442	Pde12	phosphodiesterase 12 [Source:RGD Symbol;Acc:1310975]	0.286167145974027	3.2581307056587	0.172730370273126	0.548511390740924
ENSRNOG00000064355	Fbxl12	F-box and leucine-rich repeat protein 12 [Source:RGD Symbol;Acc:1305528]	0.286061722450821	3.43138979723542	0.0154310769860659	0.177689581253133
ENSRNOG00000070257	ENSRNOG00000070257	zinc finger protein 91-like [Source:RGD Symbol;Acc:7626961]	0.285988546294725	1.99159527840136	0.295750371663163	0.675069684319679
ENSRNOG00000008472	Rbm10	RNA binding motif protein 10 [Source:RGD Symbol;Acc:631366]	0.28589912510165	5.14705743398599	0.0325965630064077	0.261867529563174
ENSRNOG00000028328	Tyw3	tRNA-yW synthesizing protein 3 homolog [Source:RGD Symbol;Acc:1559623]	0.285845750737875	1.12165843112013	0.118005888732802	0.46700202775109
ENSRNOG00000013290	Nrip3	nuclear receptor interacting protein 3 [Source:RGD Symbol;Acc:1304777]	0.285723860155574	-0.0311829396180493	0.230865610887047	0.615641629032125
ENSRNOG00000021164	Stip1	stress-induced phosphoprotein 1 [Source:RGD Symbol;Acc:621599]	0.285717804054271	6.03667407073149	0.110892101943364	0.454287864553542
ENSRNOG00000063524	Etfrf1	electron transfer flavoprotein regulatory factor 1 [Source:RGD Symbol;Acc:2320673]	0.285363236570622	4.27862642422219	0.0264520061847694	0.237554979767735
ENSRNOG00000003620	Fmo3	flavin containing dimethylaniline monoxygenase 3 [Source:RGD Symbol;Acc:619761]	0.28530192980582	8.84879762492198	0.0889766190616992	0.410746253869106
ENSRNOG00000017821	Agxt2	alanine-glyoxylate aminotransferase 2 [Source:RGD Symbol;Acc:621767]	0.285166803879827	7.45574809607057	0.0275084868110123	0.241281351440176
ENSRNOG00000021273	Crls1	cardiolipin synthase 1 [Source:RGD Symbol;Acc:1311037]	0.285129594171915	5.61870479840009	0.0584938633643905	0.339710831333684
ENSRNOG00000028255	Usp36	ubiquitin specific peptidase 36 [Source:RGD Symbol;Acc:1309937]	0.285052746712444	4.76817766527039	0.218781160397937	0.602367865964058
ENSRNOG00000019098	Ca5a	carbonic anhydrase 5A [Source:RGD Symbol;Acc:2243]	0.284953585023864	4.98830579692013	0.28415597092883	0.667126722130091
ENSRNOG00000017283	Kcnt1	potassium sodium-activated channel subfamily T member 1 [Source:RGD Symbol;Acc:621106]	0.28487355479516	-0.234936494846974	0.25394850681064	0.635704782923176
ENSRNOG00000011932	Snrpa1	small nuclear ribonucleoprotein polypeptide A' [Source:RGD Symbol;Acc:2320494]	0.28480413260281	3.36793139175579	0.0134757674464635	0.165341364791993
ENSRNOG00000014310	Tmtc4	transmembrane O-mannosyltransferase targeting cadherins 4 [Source:RGD Symbol;Acc:1560183]	0.284738877812836	3.19878607257265	0.0406346482087325	0.287583425602585
ENSRNOG00000030683	Vps26a	VPS26 retromer complex component A [Source:RGD Symbol;Acc:1359254]	0.284689171656652	5.9456247331076	0.00166497429141174	0.0486841391060831
ENSRNOG00000009663	Apex1	apurinic/apyrimidinic endodeoxyribonuclease 1 [Source:RGD Symbol;Acc:2126]	0.284672709050694	3.93425949489142	0.0499475157832036	0.317127146289773
ENSRNOG00000036687	Alyref	Aly/REF export factor [Source:RGD Symbol;Acc:1594679]	0.284433937210548	4.13392106723345	0.0167382606538042	0.186016415269266
ENSRNOG00000042224	Cyp2j10	cytochrome P450, family 2, subfamily j, polypeptide 10 [Source:RGD Symbol;Acc:1563215]	0.283980015480392	0.545218309474606	0.362756848064203	0.726707510736846
ENSRNOG00000068595	ENSRNOG00000068595	uncharacterized LOC120103526 [Source:RGD Symbol;Acc:41003040]	0.283926018765643	-0.685047108012425	0.427820814973234	0.774763536730433
ENSRNOG00000005900	Slc2a6	solute carrier family 2 member 6 [Source:RGD Symbol;Acc:1309317]	0.283866039273518	2.19475630691073	0.07386040747925	0.376541869784761
ENSRNOG00000021438	Tuba1c	tubulin, alpha 1C [Source:RGD Symbol;Acc:1307226]	0.28382977616275	6.34071553804514	0.037933134553564	0.280198862626216
ENSRNOG00000025512	Mettl17	methyltransferase like 17 [Source:RGD Symbol;Acc:1559895]	0.283806539283548	2.96060952858086	0.0226991846832523	0.218225040400657
ENSRNOG00000003674	Pir	pirin [Source:RGD Symbol;Acc:1359212]	0.28350722267553	2.6617931487151	0.123877130515301	0.47643955538797
ENSRNOG00000015553	Gatad2b	GATA zinc finger domain containing 2B [Source:RGD Symbol;Acc:1308533]	0.283464872126898	3.90049333937363	0.145433018249215	0.510141084231032
ENSRNOG00000009963	Ctps1	CTP synthase 1 [Source:RGD Symbol;Acc:1311060]	0.283421209819477	2.9283479939492	0.322521663583262	0.698562205839729
ENSRNOG00000068180	ENSRNOG00000068180	transmembrane protein 91 [Source:NCBI gene (formerly Entrezgene);Acc:100359879]	0.283402491124124	-0.532634096074911	0.344898626086303	0.71334091128151
ENSRNOG00000001099	Rbak	RB-associated KRAB zinc finger [Source:RGD Symbol;Acc:1562875]	0.282927417434781	2.09985146495894	0.0329203411980561	0.263835553156414
ENSRNOG00000021569	Tiam1	TIAM Rac1 associated GEF 1 [Source:RGD Symbol;Acc:1307455]	0.282916438056896	0.142365894279762	0.335220829539816	0.707701760204611
ENSRNOG00000020947	Egln2	egl-9 family hypoxia-inducible factor 2 [Source:RGD Symbol;Acc:631376]	0.282871355773502	6.36695341013664	0.00903187667099763	0.132625978484649
ENSRNOG00000031348	Tmem232	transmembrane protein 232 [Source:RGD Symbol;Acc:1559548]	0.282504615765314	-0.843551344497427	0.42626093471366	0.774655367620844
ENSRNOG00000056098	Tfpt	TCF3 fusion partner [Source:RGD Symbol;Acc:620839]	0.282451379451922	2.38762295696914	0.0537369804864132	0.32577598900937
ENSRNOG00000008978	Trmt12	tRNA methyltransferase 12 [Source:RGD Symbol;Acc:1307127]	0.282249647745742	2.6986476890052	0.181537246993586	0.556875390667224
ENSRNOG00000007637	Acer2	alkaline ceramidase 2 [Source:RGD Symbol;Acc:1304629]	0.282166404385344	2.88902969599303	0.114573863332444	0.461049632736805
ENSRNOG00000007253	Cbll1	Cbl proto-oncogene like 1 [Source:RGD Symbol;Acc:1310703]	0.281924673260943	3.81129102549917	0.0162508519136396	0.182612223354241
ENSRNOG00000001598	Usp16	ubiquitin specific peptidase 16 [Source:RGD Symbol;Acc:1307192]	0.281741454297751	5.37100345646005	0.0694635773167561	0.366242609222834
ENSRNOG00000018414	Csf1r	colony stimulating factor 1 receptor [Source:RGD Symbol;Acc:2425]	0.281320558157516	5.65139883602989	0.179263928412103	0.554882488217814
ENSRNOG00000030712	RT1-CE1	RT1 class Ia, locus A2 [Source:RGD Symbol;Acc:1595923]	0.281213306087812	4.3720549194124	0.324511225269713	0.700153750412759
ENSRNOG00000010649	Ctnnd2	catenin delta 2 [Source:RGD Symbol;Acc:620734]	0.281136875062011	-1.82264129958316	0.696829458740103	0.905363387884925
ENSRNOG00000018405	Apoc4	apolipoprotein C4 [Source:RGD Symbol;Acc:70959]	0.281100954978826	7.64341392798002	0.0407665247392345	0.2877538367148
ENSRNOG00000055365	Edem1	ER degradation enhancing alpha-mannosidase like protein 1 [Source:RGD Symbol;Acc:1563633]	0.280970136170625	8.37534174463332	0.14329858690325	0.506645156960387
ENSRNOG00000015474	Nelfa	negative elongation factor complex member A [Source:RGD Symbol;Acc:1305556]	0.280811381156168	4.10640998342383	0.0340489952355186	0.26917600011456
ENSRNOG00000036829	Nckap1l	NCK associated protein 1 like [Source:RGD Symbol;Acc:1312032]	0.280620453322755	3.05982557285157	0.136907044775938	0.497158629021001
ENSRNOG00000059059	Skp2	S-phase kinase associated protein 2 [Source:RGD Symbol;Acc:1562456]	0.2805007251678	0.382849763393182	0.246871964850593	0.628574030315231
ENSRNOG00000004820	Sar1b	secretion associated, Ras related GTPase 1B [Source:RGD Symbol;Acc:1305590]	0.280500009881592	6.8608832515757	0.00767372250867535	0.121473394605414
ENSRNOG00000046112	Dedd2	death effector domain containing 2 [Source:RGD Symbol;Acc:1588968]	0.280081273758636	3.29407723157558	0.0448089636762628	0.30109465205846
ENSRNOG00000010178	Cgrrf1	cell growth regulator with ring finger domain 1 [Source:RGD Symbol;Acc:620803]	0.2799294083639	5.03218795309501	0.00752336675275432	0.120400759306393
ENSRNOG00000021085	Sf1	splicing factor 1 [Source:RGD Symbol;Acc:620645]	0.279866970716744	7.06352530366711	0.025788547551293	0.233825476511115
ENSRNOG00000009331	Hck	HCK proto-oncogene, Src family tyrosine kinase [Source:RGD Symbol;Acc:2785]	0.279377300983462	2.80729725791291	0.154019785385901	0.521789265339739
ENSRNOG00000007808	Nap1l5	nucleosome assembly protein 1-like 5 [Source:RGD Symbol;Acc:1584123]	0.279239321889798	-0.253566384587278	0.485789640332105	0.806516182686457
ENSRNOG00000012911	Erlin1	ER lipid raft associated 1 [Source:RGD Symbol;Acc:1307058]	0.279161867440066	6.39213611238619	0.0116701517614772	0.152474802331418
ENSRNOG00000057078	Ddit4	DNA-damage-inducible transcript 4 [Source:RGD Symbol;Acc:621731]	0.278903734368431	1.7412349355033	0.256558575582575	0.6386456255077
ENSRNOG00000016698	Rnmt	RNA (guanine-7-) methyltransferase [Source:RGD Symbol;Acc:1309242]	0.27868469681057	4.03178722396198	0.0131122629252384	0.162657056149163
ENSRNOG00000018781	Map1s	microtubule-associated protein 1S [Source:RGD Symbol;Acc:1308266]	0.278665999533233	1.77582676217853	0.151811696646763	0.518015304670311
ENSRNOG00000019270	P2ry6	pyrimidinergic receptor P2Y6 [Source:RGD Symbol;Acc:620269]	0.278664033759241	0.510362976893983	0.315999468474964	0.692726286105207
ENSRNOG00000051627	ENSRNOG00000051627	similar to splicing factor, arginine/serine-rich 10 (transformer 2 homolog, Drosophila) [Source:RGD Symbol;Acc:1593599]	0.278645323168268	3.03627518120428	0.0586247626753895	0.339772664004872
ENSRNOG00000013902	P2ry12	purinergic receptor P2Y12 [Source:RGD Symbol;Acc:621681]	0.278642022086409	-0.373728722018138	0.311762606920134	0.688448207837943
ENSRNOG00000003262	Cacng4	calcium voltage-gated channel auxiliary subunit gamma 4 [Source:RGD Symbol;Acc:628804]	0.278604514420281	-0.839565318267556	0.442954969728943	0.784055575240196
ENSRNOG00000016163	Slc1a3	solute carrier family 1 member 3 [Source:RGD Symbol;Acc:3698]	0.278547902672717	1.2263017953601	0.211249965799521	0.595109532918879
ENSRNOG00000014614	Cxxc1	CXXC finger protein 1 [Source:RGD Symbol;Acc:1310755]	0.278408033649742	5.11061756040351	0.0460247497844863	0.304622837748111
ENSRNOG00000050697	Ctsz	cathepsin Z [Source:RGD Symbol;Acc:708479]	0.278311966227675	4.51316493017781	0.0567329711910136	0.334110796037843
ENSRNOG00000004158	Hdac9	histone deacetylase 9 [Source:RGD Symbol;Acc:1310748]	0.278203082945046	0.488197420348599	0.355836763372601	0.720932819226304
ENSRNOG00000003554	Piga	phosphatidylinositol glycan anchor biosynthesis, class A [Source:MGI Symbol;Acc:MGI:99461]	0.278042741154306	2.41845439927816	0.15757631373926	0.527602734089476
ENSRNOG00000006393	Sirt6	sirtuin 6 [Source:RGD Symbol;Acc:1305216]	0.27793590556604	3.16136126270332	0.0369276285616636	0.278139346167844
ENSRNOG00000012266	Zcchc17	zinc finger CCHC-type containing 17 [Source:RGD Symbol;Acc:1565267]	0.277756812266797	4.21000410328078	0.0154648195928074	0.177895164800214
ENSRNOG00000002980	Tsr1	TSR1, ribosome maturation factor [Source:RGD Symbol;Acc:2322150]	0.277721759677426	3.78773976717179	0.231461227176876	0.616719995776896
ENSRNOG00000053814	AC105531.1	synergin, gamma [Source:RGD Symbol;Acc:620684]	0.277685276997648	6.5586764506886	0.0572019046769961	0.335397507633245
ENSRNOG00000004083	Zc3h14	zinc finger CCCH type containing 14 [Source:RGD Symbol;Acc:621850]	0.27758672894589	5.21585316999935	0.0074884751222065	0.120400759306393
ENSRNOG00000004373	Ddx39a	DExD-box helicase 39A [Source:RGD Symbol;Acc:619920]	0.27730002151082	3.60660076002994	0.0160856134250153	0.18151030310996
ENSRNOG00000007726	Mcam	melanoma cell adhesion molecule [Source:RGD Symbol;Acc:620463]	0.277026637557208	1.90868198796987	0.201340059065148	0.580841913343704
ENSRNOG00000052407	Btk	Bruton agammaglobulinemia tyrosine kinase [Source:MGI Symbol;Acc:MGI:88216]	0.276317769819066	0.859614591592933	0.174172390798563	0.550056284301103
ENSRNOG00000020716	Axl	Axl receptor tyrosine kinase [Source:RGD Symbol;Acc:620028]	0.276287704146042	5.21335737056076	0.168825375178988	0.543000435494943
ENSRNOG00000009575	Ubiad1	UbiA prenyltransferase domain containing 1 [Source:RGD Symbol;Acc:1309588]	0.276053558992049	3.66880643762199	0.147862127911919	0.513090594211247
ENSRNOG00000028014	Cryzl1	crystallin zeta like 1 [Source:RGD Symbol;Acc:1310219]	0.276010735197793	1.04993608927303	0.142334722018001	0.505475098717863
ENSRNOG00000025925	Txk	TXK tyrosine kinase [Source:RGD Symbol;Acc:1306481]	0.275724100950736	-0.806987312550925	0.505675990243077	0.81651472241122
ENSRNOG00000064381	Abcg3l2	ATP-binding cassette, subfamily G (WHITE), member 3-like 2 [Source:RGD Symbol;Acc:1359703]	0.275673757446214	4.11624755364271	0.0530021561719627	0.324408441614386
ENSRNOG00000007490	Gabrr2	gamma-aminobutyric acid type A receptor subunit rho 2 [Source:RGD Symbol;Acc:61902]	0.27544985420376	0.751230678905829	0.216229408880676	0.601275798116697
ENSRNOG00000064426	ENSRNOG00000064426	zinc finger protein 709-like [Source:NCBI gene (formerly Entrezgene);Acc:100912294]	0.275424718615394	0.643068817265963	0.313514574656662	0.690330020355479
ENSRNOG00000013728	Polg2	DNA polymerase gamma 2, accessory subunit [Source:RGD Symbol;Acc:1305128]	0.27539448881156	3.0799630479836	0.109943107474531	0.452086947675571
ENSRNOG00000032580	Sirpb2	tyrosine-protein phosphatase non-receptor type substrate 1-like [Source:RGD Symbol;Acc:6501293]	0.275319175818761	-1.51213283459335	0.515590259004889	0.821900339077905
ENSRNOG00000004476	Wif1	Wnt inhibitory factor 1 [Source:RGD Symbol;Acc:619774]	0.275128587918694	-1.4018927893263	0.527012662027299	0.828374832144317
ENSRNOG00000059207	Oas3	2'-5'-oligoadenylate synthetase 3 [Source:RGD Symbol;Acc:1359319]	0.275095944696444	0.836014057041973	0.301050030326413	0.678858811754021
ENSRNOG00000015632	Taf1c	TATA-box binding protein associated factor, RNA polymerase 1 subunit C [Source:RGD Symbol;Acc:1305658]	0.274978062662598	2.80488273924766	0.140587445886918	0.503812436531337
ENSRNOG00000000169	Spata5l1	spermatogenesis associated 5-like 1 [Source:RGD Symbol;Acc:1595990]	0.274845806635819	2.20233305510939	0.195960297590218	0.572724465827461
ENSRNOG00000009211	C3ar1	complement C3a receptor 1 [Source:RGD Symbol;Acc:620537]	0.274584550802956	1.68868591364238	0.197745968381923	0.57586473090829
ENSRNOG00000008548	ENSRNOG00000008548	diablo-like [Source:RGD Symbol;Acc:2321120]	0.274514678725514	2.52906199325822	0.0735401745688637	0.376541869784761
ENSRNOG00000070263	5_8S_rRNA	5.8S ribosomal RNA [Source:RFAM;Acc:RF00002]	0.274347642337637	4.82781524739211	0.512611395565097	0.820135342541848
ENSRNOG00000000662	Srrd	SRR1 domain containing [Source:RGD Symbol;Acc:1562579]	0.27418609072606	1.96543564244567	0.0497361330362481	0.316133995990393
ENSRNOG00000028616	Pck1	phosphoenolpyruvate carboxykinase 1 [Source:RGD Symbol;Acc:3267]	0.274009593501746	11.2432967297639	0.356379424552807	0.721393183647797
ENSRNOG00000021513	Rtn4rl2	reticulon 4 receptor-like 2 [Source:RGD Symbol;Acc:727797]	0.273969946955351	4.91239307639567	0.309810638820344	0.687063187396629
ENSRNOG00000015274	Ddx20	DEAD-box helicase 20 [Source:RGD Symbol;Acc:621744]	0.273197203169655	3.49573047973907	0.0382014472816603	0.28050904720907
ENSRNOG00000024733	Mnd1	meiotic nuclear divisions 1 [Source:RGD Symbol;Acc:1309007]	0.273182601990793	0.390531591547301	0.230253866255814	0.614785864845453
ENSRNOG00000012387	Glyatl2	glycine-N-acyltransferase-like 2 [Source:RGD Symbol;Acc:621231]	0.272917188911231	6.59110914732333	0.10133743761244	0.435250469693969
ENSRNOG00000018952	Sema3g	semaphorin 3G [Source:RGD Symbol;Acc:1306079]	0.272890572499191	-1.69996195035266	0.53685748341474	0.833289517464987
ENSRNOG00000018391	Cdk2ap2	cyclin-dependent kinase 2 associated protein 2 [Source:RGD Symbol;Acc:1588883]	0.272850284086767	5.95698077368058	0.0380280225296984	0.280435725615485
ENSRNOG00000012270	Med26	mediator complex subunit 26 [Source:RGD Symbol;Acc:1309524]	0.272734735455358	2.58615300069916	0.0410749453666821	0.288753631680108
ENSRNOG00000001633	Tfg	trafficking from ER to golgi regulator [Source:RGD Symbol;Acc:1309751]	0.272680354317013	6.00758948993196	0.0986398514436701	0.429169879965442
ENSRNOG00000014598	Abhd13	abhydrolase domain containing 13 [Source:RGD Symbol;Acc:1308317]	0.272469549895453	4.84745073462071	0.0484843564424041	0.312615551986844
ENSRNOG00000016795	Rabl6	RAB, member RAS oncogene family-like 6 [Source:RGD Symbol;Acc:1307615]	0.272452327051264	4.74598228477446	0.0362859326049621	0.277659512273417
ENSRNOG00000036698	Nploc4	NPL4 homolog, ubiquitin recognition factor [Source:RGD Symbol;Acc:620794]	0.272345149680284	6.10317384601234	0.0671012460617521	0.359774683514157
ENSRNOG00000014746	Dzip1l	DAZ interacting zinc finger protein 1-like [Source:RGD Symbol;Acc:1311430]	0.272318898486294	-1.12704413900795	0.567479847276489	0.850523691454024
ENSRNOG00000021732	Hsf1	heat shock transcription factor 1 [Source:RGD Symbol;Acc:620913]	0.272040901368708	3.98597227887951	0.0536478302004904	0.325720452265186
ENSRNOG00000060979	Hspa13	heat shock protein family A (Hsp70) member 13 [Source:RGD Symbol;Acc:3775]	0.27203221251867	5.77622920704069	0.103897735798028	0.440179590327565
ENSRNOG00000001004	Ncor2	nuclear receptor co-repressor 2 [Source:RGD Symbol;Acc:1310293]	0.272019232234385	6.5093839046374	0.282080520438469	0.665346673853151
ENSRNOG00000016356	Got1	glutamic-oxaloacetic transaminase 1 [Source:RGD Symbol;Acc:2721]	0.272005171482375	7.03512593685721	0.177336618803717	0.553554882410647
ENSRNOG00000007437	Irf5	interferon regulatory factor 5 [Source:RGD Symbol;Acc:1310447]	0.271863355224924	1.93982016208163	0.148631489806327	0.514334085655384
ENSRNOG00000013809	Kbtbd2	kelch repeat and BTB domain containing 2 [Source:RGD Symbol;Acc:1310317]	0.271807372417185	4.39571463065357	0.0363211238491836	0.277659512273417
ENSRNOG00000055984	Adrm1	adhesion regulating molecule 1 [Source:RGD Symbol;Acc:69248]	0.271611655932934	6.18506228071139	0.00783331891745164	0.122551176334711
ENSRNOG00000020401	Adcy4	adenylate cyclase 4 [Source:RGD Symbol;Acc:2034]	0.271573063086555	2.93801087418085	0.108319254933891	0.449383972142091
ENSRNOG00000014980	Mob4	MOB family member 4, phocein [Source:RGD Symbol;Acc:620183]	0.271431918585702	4.30675450289391	0.0316173649572641	0.257816374695018
ENSRNOG00000025297	Gpr171	G protein-coupled receptor 171 [Source:RGD Symbol;Acc:1585271]	0.271302037678557	-0.95030522824609	0.440037339914098	0.782524152856128
ENSRNOG00000007398	Zfp691	zinc finger protein 691 [Source:RGD Symbol;Acc:1308150]	0.271290526361232	2.08296573100258	0.0955129443246381	0.423546142515084
ENSRNOG00000007258	Sbspon	somatomedin B and thrombospondin, type 1 domain containing [Source:RGD Symbol;Acc:1559717]	0.271197252617294	1.75217259414754	0.441166588371219	0.783212080986348
ENSRNOG00000015787	P3h4	prolyl 3-hydroxylase family member 4 [Source:RGD Symbol;Acc:620767]	0.270948587862235	-1.24197786948405	0.383098818261625	0.744181002314553
ENSRNOG00000016306	Adgrv1	adhesion G protein-coupled receptor V1 [Source:RGD Symbol;Acc:1562101]	0.270600003311806	3.52717637913102	0.181352664143088	0.556524949176039
ENSRNOG00000012074	Ifngr1	interferon gamma receptor 1 [Source:RGD Symbol;Acc:620570]	0.270404789164687	5.21493433278741	0.00361679027080676	0.0777464772177274
ENSRNOG00000066585	Prdx6	peroxiredoxin 6 [Source:RGD Symbol;Acc:71005]	0.270368384121324	7.75164769135413	0.0130248157260153	0.16222706041741
ENSRNOG00000029510	Plxnb1	plexin B1 [Source:RGD Symbol;Acc:1310564]	0.270342825588744	4.51901506566089	0.306265352785771	0.683926230533108
ENSRNOG00000006976	Med6	mediator complex subunit 6 [Source:RGD Symbol;Acc:1310296]	0.270317886595397	2.94818206943444	0.0284765904092904	0.245368801934026
ENSRNOG00000064255	ENSRNOG00000064255	uncharacterized LOC103692282 [Source:RGD Symbol;Acc:9330179]	0.269982434567903	-0.783203049522141	0.343213592073535	0.712055216893692
ENSRNOG00000055598	Mir568	microRNA 568 [Source:RGD Symbol;Acc:2325438]	0.269783821203204	2.42035459258574	0.0537608225590432	0.32577598900937
ENSRNOG00000067704	ENSRNOG00000067704	uncharacterized LOC103692512 [Source:RGD Symbol;Acc:9393794]	0.269770904036723	0.715081746617776	0.261314948357031	0.644361956987177
ENSRNOG00000024420	Eme1	essential meiotic structure-specific endonuclease 1 [Source:RGD Symbol;Acc:1309067]	0.269757319981432	-1.07808995479865	0.369658612791546	0.732534498742881
ENSRNOG00000008555	Rps20	ribosomal protein S20 [Source:RGD Symbol;Acc:621037]	0.269699640167465	1.24539269213419	0.140559717031158	0.503812436531337
ENSRNOG00000007097	Gpatch3	G patch domain containing 3 [Source:RGD Symbol;Acc:1311216]	0.269374083308112	1.78265980347652	0.0671752487655307	0.359988367934369
ENSRNOG00000057817	Epb41l1	erythrocyte membrane protein band 4.1-like 1 [Source:RGD Symbol;Acc:71087]	0.269361766654641	4.08058898541589	0.199570394915362	0.578244640568267
ENSRNOG00000000777	RT1-S3	RT1 class Ib, locus S3 [Source:RGD Symbol;Acc:735037]	0.269339435567059	8.41255030471343	0.0103669123897906	0.142907733303701
ENSRNOG00000008297	Oser1	oxidative stress responsive serine-rich 1 [Source:RGD Symbol;Acc:1303142]	0.269316608551329	3.90759781549726	0.0275894292889454	0.241646590606643
ENSRNOG00000015859	Chdh	choline dehydrogenase [Source:RGD Symbol;Acc:735166]	0.269279111136983	7.92275711476253	0.0611579817563756	0.345727180954572
ENSRNOG00000058269	Snord83b	small nucleolar RNA, C/D box 83B [Source:RGD Symbol;Acc:15011659]	0.268659669341051	-0.953861661823982	0.43923592271223	0.782005779973701
ENSRNOG00000001009	Bri3	brain protein I3 [Source:RGD Symbol;Acc:1309187]	0.268470199711184	6.18988547226053	0.00786628016197351	0.122779981269405
ENSRNOG00000025140	Zfat	zinc finger and AT hook domain containing [Source:RGD Symbol;Acc:1310886]	0.268417912580894	3.05347815105147	0.109130536358949	0.450452671432346
ENSRNOG00000000801	Msl3l2	male-specific lethal 3-like 2 (Drosophila) [Source:RGD Symbol;Acc:1308699]	0.268364909765986	-0.368993593068187	0.360253471875247	0.724999481308432
ENSRNOG00000010591	Kdm5a	lysine demethylase 5A [Source:RGD Symbol;Acc:1305429]	0.268356602866651	4.81811356350192	0.029650379232044	0.25083883681335
ENSRNOG00000064119	Timm8a1	translocase of inner mitochondrial membrane 8A1 [Source:NCBI gene (formerly Entrezgene);Acc:84383]	0.268220731443197	4.15308776159841	0.00922680390835354	0.133806283275145
ENSRNOG00000030157	Dhx16	DEAH-box helicase 16 [Source:RGD Symbol;Acc:1302963]	0.267997472752571	5.15408592270806	0.0288877728036905	0.247198117180207
ENSRNOG00000019868	Psma5	proteasome 20S subunit alpha 5 [Source:RGD Symbol;Acc:61848]	0.267868735012054	5.75898676166421	0.00528294892982306	0.0985106349364354
ENSRNOG00000066896	RGD1559724	similar to 40S ribosomal protein S19 [Source:RGD Symbol;Acc:1559724]	0.267793344683214	4.26560297265234	0.0738390675242598	0.376541869784761
ENSRNOG00000006763	Rbm18	RNA binding motif protein 18 [Source:RGD Symbol;Acc:1307411]	0.267778138535	4.2791783157341	0.0147578453766966	0.172910818271847
ENSRNOG00000000155	Cog3	component of oligomeric golgi complex 3 [Source:RGD Symbol;Acc:1304555]	0.267748854208369	4.31923483486011	0.114263809165342	0.460493810515274
ENSRNOG00000007979	Phospho2	phosphatase, orphan 2 [Source:RGD Symbol;Acc:1359274]	0.267717417342913	3.71154172681038	0.11141642870607	0.454905125985271
ENSRNOG00000031801	Ephb3	Eph receptor B3 [Source:RGD Symbol;Acc:1305602]	0.267605774425731	-1.2855833327421	0.446655156146311	0.785606232087129
ENSRNOG00000007080	Kif12	kinesin family member 12 [Source:RGD Symbol;Acc:1308487]	0.267512722212573	-0.127131429551894	0.420028492341421	0.770973351074055
ENSRNOG00000017585	Abt1	activator of basal transcription 1 [Source:RGD Symbol;Acc:1310785]	0.267389651788607	3.23416231627503	0.0416227942926976	0.290704900683048
ENSRNOG00000022555	BC049762	cDNA sequence BC049762 [Source:MGI Symbol;Acc:MGI:3039622]	0.267351796424219	2.90086974301711	0.0513350563258234	0.320746550593861
ENSRNOG00000002618	Ivns1abp	influenza virus NS1A binding protein [Source:MGI Symbol;Acc:MGI:2152389]	0.267263528822864	7.06564067649072	0.0217618456672505	0.2130370154794
ENSRNOG00000014564	Yipf5	Yip1 domain family, member 5 [Source:RGD Symbol;Acc:1359165]	0.267113475377046	5.78857540333263	0.0274057089910486	0.240824970346538
ENSRNOG00000010791	Ripor3	RIPOR family member 3 [Source:RGD Symbol;Acc:1587669]	0.267102752819725	2.51726596276785	0.142059176006672	0.505475098717863
ENSRNOG00000021051	Cyth2	cytohesin 2 [Source:RGD Symbol;Acc:620398]	0.266626166287049	4.58635184248317	0.00443478500027251	0.0891539187289671
ENSRNOG00000013023	Nop53	NOP53 ribosome biogenesis factor [Source:RGD Symbol;Acc:1303085]	0.266588250161313	5.45834733877492	0.0366376938881706	0.278139346167844
ENSRNOG00000070875	Nat8f4	N-acetyltransferase 8 (GCN5-related) family member 4 [Source:RGD Symbol;Acc:7636572]	0.2665252704871	6.09778313908359	0.0365182657130779	0.278139346167844
ENSRNOG00000046644	Prelid3b	PRELI domain containing 3B [Source:RGD Symbol;Acc:1594395]	0.266509048417974	4.97309752741559	0.0218541643146619	0.213628444162009
ENSRNOG00000014630	Iws1	interacts with SUPT6H, CTD assembly factor 1 [Source:RGD Symbol;Acc:1304762]	0.266305447439547	3.28427815274541	0.0496904237692775	0.316133995990393
ENSRNOG00000066106	Ubald2	UBA-like domain containing 2 [Source:RGD Symbol;Acc:1311298]	0.266250334917424	4.9650488317117	0.0158807129844281	0.180589532206386
ENSRNOG00000003049	Hsd17b10	hydroxysteroid (17-beta) dehydrogenase 10 [Source:RGD Symbol;Acc:69231]	0.26617071587458	7.29953599010152	0.0315250932167993	0.257489522382115
ENSRNOG00000036693	Slc25a10	solute carrier family 25 member 10 [Source:RGD Symbol;Acc:621430]	0.266136748023124	7.85397733845326	0.0462386756184497	0.305339420060295
ENSRNOG00000004196	Rps29	ribosomal protein S29 [Source:RGD Symbol;Acc:3596]	0.266074116409303	3.3405902518429	0.0513063285033904	0.320746550593861
ENSRNOG00000055001	AABR07005004.3	small nucleolar RNA SNORA3/SNORA45 family [Source:RGD Symbol;Acc:41330851]	0.266015415917264	-1.08611199210266	0.573221945961469	0.853218849055151
ENSRNOG00000062943	Lurap1	leucine rich adaptor protein 1 [Source:RGD Symbol;Acc:1566001]	0.265598210018923	0.529625144984148	0.402328874057006	0.758183535880415
ENSRNOG00000012360	Gtf2h1	general transcription factor IIH subunit 1 [Source:RGD Symbol;Acc:1308225]	0.26549700675104	4.71072294354291	0.0497106061762457	0.316133995990393
ENSRNOG00000024201	Fer1l5	fer-1-like family member 5 [Source:RGD Symbol;Acc:1583681]	0.265496382739174	3.38164434194118	0.32218406376675	0.698069777094111
ENSRNOG00000065352	H2ac1	H2A clustered histone 1 [Source:RGD Symbol;Acc:3854]	0.265318525123368	-0.381904804076049	0.488415847000551	0.807633958300442
ENSRNOG00000027773	Ppp4r3a	protein phosphatase 4, regulatory subunit 3A [Source:RGD Symbol;Acc:1309059]	0.265295448805771	5.54654155220384	0.0166037825967521	0.185298213779754
ENSRNOG00000048818	Catsperd	cation channel sperm associated auxiliary subunit delta [Source:RGD Symbol;Acc:1594167]	0.265212286398164	-0.68878623896672	0.425469252475842	0.774229401639486
ENSRNOG00000005285	Fbxo33	F-box protein 33 [Source:RGD Symbol;Acc:1307543]	0.264796185040303	4.17630079463819	0.118926091610757	0.468428887897428
ENSRNOG00000020295	Plekhn1	pleckstrin homology domain containing N1 [Source:RGD Symbol;Acc:1311019]	0.264744892047515	0.559102943692698	0.222865924204605	0.605429487978585
ENSRNOG00000010436	Zbtb17	zinc finger and BTB domain containing 17 [Source:RGD Symbol;Acc:1307143]	0.264679898648761	3.52363421726999	0.0140040663514025	0.168501757931701
ENSRNOG00000048043	F2r	coagulation factor II (thrombin) receptor [Source:RGD Symbol;Acc:2586]	0.264349175239759	1.78436151207082	0.285868470920486	0.668124007428822
ENSRNOG00000031739	Fam71e1	family with sequence similarity 71, member E1 [Source:RGD Symbol;Acc:1311142]	0.264298914939207	-0.9845319100708	0.363529032069554	0.727166661310749
ENSRNOG00000016220	Rpl12	ribosomal protein L12 [Source:RGD Symbol;Acc:1565106]	0.264252101552923	3.66335652840876	0.0177609930874771	0.191818725344753
ENSRNOG00000000221	Abhd5	abhydrolase domain containing 5, lysophosphatidic acid acyltransferase [Source:RGD Symbol;Acc:1303237]	0.264199396258932	6.20920635906872	0.0796374801965757	0.387961125788484
ENSRNOG00000000853	Aif1	allograft inflammatory factor 1 [Source:RGD Symbol;Acc:61924]	0.264197017100192	3.94059004037991	0.167579434746825	0.541932711066517
ENSRNOG00000014333	Vcam1	vascular cell adhesion molecule 1 [Source:RGD Symbol;Acc:3952]	0.263991405648006	2.74339117546134	0.363044759272576	0.726790917239523
ENSRNOG00000016371	Slc18b1	solute carrier family 18 member B1 [Source:RGD Symbol;Acc:1306962]	0.263887056939391	3.15150107091351	0.0483240909183154	0.311882518350882
ENSRNOG00000000804	Mrps18b	mitochondrial ribosomal protein S18B [Source:RGD Symbol;Acc:1302998]	0.263830217669605	5.18798087802337	0.0188979170852117	0.197411002812133
ENSRNOG00000009028	Rnf126	ring finger protein 126 [Source:RGD Symbol;Acc:1306011]	0.263810759935437	4.95458876497999	0.0514979252851222	0.32092145901273
ENSRNOG00000068243	Cdk5r1	cyclin-dependent kinase 5 regulatory subunit 1 [Source:RGD Symbol;Acc:629472]	0.263758548193449	0.10733670616741	0.441654907542175	0.783564918589723
ENSRNOG00000012137	Cenatac	centrosomal AT-AC splicing factor [Source:RGD Symbol;Acc:1597440]	0.26366938846106	3.08802648958735	0.0356463429047707	0.275331641671149
ENSRNOG00000027295	Aph1b	aph-1 homolog B, gamma secretase subunit [Source:RGD Symbol;Acc:1562468]	0.263610318839481	1.66008632876415	0.0998742842390266	0.431874851317095
ENSRNOG00000005903	St14	ST14 transmembrane serine protease matriptase [Source:RGD Symbol;Acc:69288]	0.26331224908204	0.819100113380854	0.232220374665071	0.617075929761084
ENSRNOG00000012061	Prkcb	protein kinase C, beta [Source:RGD Symbol;Acc:3396]	0.263242632259206	1.48225014208658	0.305846488066932	0.683262515891377
ENSRNOG00000015777	Mex3c	mex-3 RNA binding family member C [Source:RGD Symbol;Acc:1309023]	0.263220850118208	3.93383216658099	0.0476357184575052	0.309528161854881
ENSRNOG00000015645	AABR07031480.1	ring finger protein 138 [Source:RGD Symbol;Acc:621485]	0.262831808119698	3.40069127558032	0.0375027065777455	0.2790702269098
ENSRNOG00000030183	Plod2	procollagen lysine, 2-oxoglutarate 5-dioxygenase 2 [Source:RGD Symbol;Acc:3353]	0.262792380582333	-0.387924523295795	0.597350930504311	0.864245252510925
ENSRNOG00000019980	Tomm20	translocase of outer mitochondrial membrane 20 [Source:RGD Symbol;Acc:708467]	0.262703932832885	5.27536546360108	0.00767358534754413	0.121473394605414
ENSRNOG00000001963	Mx2	MX dynamin like GTPase 2 [Source:RGD Symbol;Acc:628821]	0.262635445419848	5.13914766279823	0.397980162916983	0.756384072120761
ENSRNOG00000014209	Utp6	UTP6 small subunit processome component [Source:RGD Symbol;Acc:1311017]	0.262536496612808	5.15085666122325	0.120403305842657	0.471060786399319
ENSRNOG00000018011	Tasor2	transcription activation suppressor family member 2 [Source:RGD Symbol;Acc:1564456]	0.26235878328704	3.25966392437945	0.229740140350678	0.61423037723623
ENSRNOG00000008566	Mrpl15	mitochondrial ribosomal protein L15 [Source:RGD Symbol;Acc:1304796]	0.262249372888675	6.07095829112484	0.109596594753322	0.451327674334715
ENSRNOG00000007415	Ptgs1	prostaglandin-endoperoxide synthase 1 [Source:RGD Symbol;Acc:3439]	0.26211554369886	4.46308053655239	0.127118620665094	0.481576398287677
ENSRNOG00000024139	Miip	migration and invasion inhibitory protein [Source:RGD Symbol;Acc:1587376]	0.261893940809531	3.45930248223721	0.0111341002605068	0.147924474889591
ENSRNOG00000026114	Ap5b1	adaptor related protein complex 5 subunit beta 1 [Source:RGD Symbol;Acc:1562657]	0.261888946100154	3.42207187586727	0.0785824024357627	0.386051186140768
ENSRNOG00000031081	Stat2	signal transducer and activator of transcription 2 [Source:RGD Symbol;Acc:1311649]	0.261811626590353	7.11352597921485	0.0203904797119325	0.204306511523488
ENSRNOG00000000878	Slc44a4	solute carrier family 44, member 4 [Source:RGD Symbol;Acc:1303167]	0.261798800667302	2.57858829343199	0.516218000516833	0.822509394755673
ENSRNOG00000065924	ENSRNOG00000065924	60S ribosomal protein L9-like [Source:RGD Symbol;Acc:9453398]	0.261785545414329	0.986425160525951	0.203031354874479	0.583600752195539
ENSRNOG00000001820	Med21	mediator complex subunit 21 [Source:RGD Symbol;Acc:1309836]	0.261775536424707	2.63350102025296	0.0489944946661262	0.313939843334336
ENSRNOG00000030328	Fam98a	family with sequence similarity 98, member A [Source:RGD Symbol;Acc:1305486]	0.261601430464897	4.88018887684262	0.102767543239118	0.438160757420653
ENSRNOG00000014902	Stx11	syntaxin 11 [Source:RGD Symbol;Acc:1304744]	0.261470089678656	-1.56889407244107	0.549291774626298	0.839813860294133
ENSRNOG00000009290	Nup35	nucleoporin 35 [Source:RGD Symbol;Acc:1303069]	0.261355414268784	3.54614969730352	0.0702685900652822	0.36787996800401
ENSRNOG00000015788	Adora3	adenosine A3 receptor [Source:RGD Symbol;Acc:2051]	0.261220093849067	1.15290888343266	0.314877780422989	0.691739375889873
ENSRNOG00000021882	Tmed9	transmembrane p24 trafficking protein 9 [Source:RGD Symbol;Acc:1307627]	0.261079004011343	6.8549364160039	0.018111079653704	0.193025753420754
ENSRNOG00000050974	AABR07030773.1	CD300C molecule 2 [Source:RGD Symbol;Acc:1561778]	0.260891332461348	0.551030708242619	0.332921755814802	0.705742783825637
ENSRNOG00000021098	Rasgrp2	RAS guanyl releasing protein 2 [Source:RGD Symbol;Acc:1311630]	0.260840389640085	2.72784191398188	0.208544927182289	0.591201029810589
ENSRNOG00000057347	Cebpb	CCAAT/enhancer binding protein beta [Source:RGD Symbol;Acc:2327]	0.26049129447434	7.10307197793476	0.173547482710518	0.549314083776708
ENSRNOG00000017485	Cd72	Cd72 molecule [Source:RGD Symbol;Acc:1309757]	0.260468035030181	-0.860053149649741	0.504253154498129	0.815082467717435
ENSRNOG00000030012	Clec4a2	C-type lectin domain family 4, member A2 [Source:RGD Symbol;Acc:1359163]	0.260344361672027	-1.67133424791771	0.628412642473734	0.878832718045973
ENSRNOG00000021644	Slc15a3	solute carrier family 15 member 3 [Source:RGD Symbol;Acc:628663]	0.260225024441731	2.25344465108067	0.145485749790536	0.510171553075375
ENSRNOG00000020950	Syvn1	synoviolin 1 [Source:RGD Symbol;Acc:1310488]	0.260182733374891	6.58627610999001	0.0738273130367182	0.376541869784761
ENSRNOG00000049983	Shd	src homology 2 domain-containing transforming protein D [Source:RGD Symbol;Acc:1590885]	0.259960647954686	-1.37323685744261	0.524455506084427	0.82763197910984
ENSRNOG00000018089	Sra1	steroid receptor RNA activator 1 [Source:RGD Symbol;Acc:621148]	0.259632751031629	4.96690385501579	0.0104071884268041	0.142907733303701
ENSRNOG00000024889	NEWGENE_1359268	Smad nuclear interacting protein 1 [Source:RGD Symbol;Acc:1359268]	0.259437413796293	3.79223990261529	0.0548421665621478	0.328755560959816
ENSRNOG00000005243	Pop1	POP1 homolog, ribonuclease P/MRP subunit [Source:RGD Symbol;Acc:1308609]	0.258986281637817	2.67429220664086	0.137956937123898	0.499329541071145
ENSRNOG00000006304	Mdm2	MDM2 proto-oncogene [Source:RGD Symbol;Acc:1305332]	0.258707973552706	4.69638497631664	0.0652735446275042	0.355342808801438
ENSRNOG00000022218	Ifi44	interferon-induced protein 44 [Source:RGD Symbol;Acc:1310523]	0.258679084731942	4.04949593996146	0.0953542022771986	0.423546142515084
ENSRNOG00000059491	Fgd4	FYVE, RhoGEF and PH domain containing 4 [Source:RGD Symbol;Acc:708357]	0.258661719176525	2.54736957619225	0.173068133097065	0.548834581680297
ENSRNOG00000029095	Trabd	TraB domain containing [Source:RGD Symbol;Acc:1310875]	0.258488798097329	5.74189549268132	0.0194427195406737	0.199973049236479
ENSRNOG00000052814	Ankrd27	ankyrin repeat domain 27 [Source:RGD Symbol;Acc:1307106]	0.258421683068684	7.30020326665169	0.164860097321436	0.538598478512688
ENSRNOG00000023588	Dmgdh	dimethylglycine dehydrogenase [Source:RGD Symbol;Acc:620453]	0.257705069950009	8.96192909237052	0.0740827506769351	0.376541869784761
ENSRNOG00000026853	Urb2	URB2 ribosome biogenesis homolog [Source:RGD Symbol;Acc:1307980]	0.257611185637852	2.95272821895176	0.0619592323039158	0.346599013790326
ENSRNOG00000004640	Mtfp1	mitochondrial fission process 1 [Source:RGD Symbol;Acc:1359705]	0.257571641250836	4.30709848569898	0.0133170011127393	0.163916616637688
ENSRNOG00000018040	Gins4	GINS complex subunit 4 [Source:RGD Symbol;Acc:1307397]	0.257534300319508	0.780839125680106	0.213122014519243	0.597553060520682
ENSRNOG00000021119	Pdcd2l	programmed cell death 2-like [Source:RGD Symbol;Acc:1589941]	0.25748624069569	2.08867286915462	0.145952104087891	0.510501599703109
ENSRNOG00000001618	Ripk4	receptor-interacting serine-threonine kinase 4 [Source:RGD Symbol;Acc:1311691]	0.257447119232947	4.92629848747829	0.201420986078865	0.580841913343704
ENSRNOG00000049498	Nat1	N-acetyltransferase 2 [Source:RGD Symbol;Acc:70492]	0.257219885303425	5.16300113231636	0.104604518498217	0.440670493242673
ENSRNOG00000018021	Brix1	biogenesis of ribosomes BRX1 [Source:RGD Symbol;Acc:1308508]	0.257219775985757	3.70451347546022	0.183680246269957	0.559195264493163
ENSRNOG00000005021	Orc4	origin recognition complex, subunit 4 [Source:RGD Symbol;Acc:735212]	0.256896275649041	2.90422576731893	0.0970892799432276	0.426721246143651
ENSRNOG00000012536	Sgms1	sphingomyelin synthase 1 [Source:RGD Symbol;Acc:727912]	0.256722638486609	4.42782105915673	0.0225773133649561	0.217678459743334
ENSRNOG00000016905	Hmg20a	high mobility group 20A [Source:RGD Symbol;Acc:1564760]	0.256681415561644	3.7763547009568	0.0151906023518336	0.175675774348666
ENSRNOG00000007372	Casp1	caspase 1 [Source:RGD Symbol;Acc:2274]	0.256486088290048	1.8110913241137	0.175531049795409	0.551421960792895
ENSRNOG00000018287	RGD1307603	glutathione S-transferase pi 3 [Source:MGI Symbol;Acc:MGI:2385078]	0.256435644150629	7.99370395851273	0.170304632434399	0.544844633913394
ENSRNOG00000062776	Zfp563	zinc finger protein 563 [Source:RGD Symbol;Acc:1308729]	0.256410443143415	1.23736152560928	0.224817093949371	0.607361840830705
ENSRNOG00000006636	Otud6b	OTU deubiquitinase 6B [Source:RGD Symbol;Acc:1310024]	0.256311796353849	2.32710494463439	0.199989191587222	0.579168849661844
ENSRNOG00000062220	Cenpp	centromere protein P [Source:RGD Symbol;Acc:1589530]	0.25628690594489	-1.35416631509977	0.486433408054561	0.806840602234417
ENSRNOG00000029535	Nrbp2	nuclear receptor binding protein 2 [Source:RGD Symbol;Acc:1591749]	0.256277777780652	5.33413921246131	0.061839758072713	0.346404979909898
ENSRNOG00000042059	Rccd1	RCC1 domain containing 1 [Source:RGD Symbol;Acc:1309901]	0.25627117189201	0.458472189880332	0.193048832796369	0.570272023407359
ENSRNOG00000053270	AABR07053741.1	FAST kinase domains 5 [Source:RGD Symbol;Acc:1563839]	0.25604234101625	3.42977825765508	0.229039927281909	0.612970165099784
ENSRNOG00000007081	Xdh	xanthine dehydrogenase [Source:RGD Symbol;Acc:62043]	0.255963645061388	7.46699348012474	0.0684728002745835	0.363498807532053
ENSRNOG00000008815	Fbxo46	F-box protein 46 [Source:RGD Symbol;Acc:1308393]	0.255924835598965	3.22231876445159	0.0487062497034142	0.312846512237313
ENSRNOG00000014179	Rps2	ribosomal protein S2 [Source:RGD Symbol;Acc:619887]	0.255639368227649	6.10567088928247	0.0203910557531335	0.204306511523488
ENSRNOG00000015078	Ifitm3	interferon induced transmembrane protein 3 [Source:RGD Symbol;Acc:1595844]	0.255587921916165	6.92553142949289	0.342481814965278	0.711804456712744
ENSRNOG00000019830	Hsd17b1	hydroxysteroid (17-beta) dehydrogenase 1 [Source:RGD Symbol;Acc:2836]	0.255508384767951	-0.558622448919389	0.503104058692165	0.814478809593115
ENSRNOG00000001518	Itga6	integrin subunit alpha 6 [Source:RGD Symbol;Acc:621633]	0.255434986946855	4.5699412732557	0.257047772567893	0.639104451555808
ENSRNOG00000016411	Rps12	ribosomal protein S12 [Source:RGD Symbol;Acc:62024]	0.255172229127125	1.94820660382171	0.120467081369439	0.471091155429651
ENSRNOG00000019219	Vamp1	vesicle-associated membrane protein 1 [Source:RGD Symbol;Acc:3948]	0.255154044142044	2.67125975726537	0.104636077343853	0.440670493242673
ENSRNOG00000052142	Ahsa2	activator of HSP90 ATPase homolog 2 [Source:RGD Symbol;Acc:1307171]	0.255149209295591	4.3798642246107	0.0615887960972007	0.346266355020026
ENSRNOG00000014357	Gja4	gap junction protein, alpha 4 [Source:RGD Symbol;Acc:2691]	0.255140202846723	1.11349329018927	0.544901844156319	0.837831314372582
ENSRNOG00000014048	Cyld	CYLD lysine 63 deubiquitinase [Source:RGD Symbol;Acc:1308346]	0.255122632601232	3.16599534426705	0.0379128301889368	0.280198862626216
ENSRNOG00000050543	Safb	scaffold attachment factor B [Source:RGD Symbol;Acc:620613]	0.255104482522184	5.97847278456648	0.00923215395357182	0.133806283275145
ENSRNOG00000019195	Polh	DNA polymerase eta [Source:RGD Symbol;Acc:1309893]	0.255037599415358	2.95797186604638	0.0690225887099488	0.365064387994995
ENSRNOG00000005718	ENSRNOG00000005718	protein LLP homolog [Source:RGD Symbol;Acc:6489824]	0.255031826819156	3.21862727001764	0.0563672964987221	0.333221866742266
ENSRNOG00000003203	Hexim1	HEXIM P-TEFb complex subunit 1 [Source:RGD Symbol;Acc:1559851]	0.254944544526469	6.20314593392533	0.116244736029547	0.463953214439548
ENSRNOG00000018765	Pold4	DNA polymerase delta 4, accessory subunit [Source:RGD Symbol;Acc:1308519]	0.25490656359615	4.70708909827863	0.00748225115583765	0.120400759306393
ENSRNOG00000031515	Klra2	killer cell lectin-like receptor, subfamily A, member 2 [Source:RGD Symbol;Acc:1359667]	0.254903094178744	-1.42793801513944	0.513207232000086	0.820445416132882
ENSRNOG00000064553	Rbm25l1	RNA binding motif protein 25-like 1 [Source:RGD Symbol;Acc:1565486]	0.254866457429213	4.53798137410122	0.0412973164676129	0.289658522075113
ENSRNOG00000010353	Dnajb6	DnaJ heat shock protein family (Hsp40) member B6 [Source:RGD Symbol;Acc:1308207]	0.254753717355804	4.71584148030682	0.0529346580598548	0.324408441614386
ENSRNOG00000015523	RGD1308147	similar to expressed sequence AW209491 [Source:RGD Symbol;Acc:1308147]	0.254707177031288	4.33903681629783	0.0205685398869947	0.205253024611761
ENSRNOG00000019702	Med29	mediator complex subunit 29 [Source:RGD Symbol;Acc:1311009]	0.254661106691076	2.97812444719389	0.100726700715556	0.434298768828954
ENSRNOG00000029606	AABR07024964.1	similar to RIKEN cDNA 2900016D05 [Source:RGD Symbol;Acc:1560857]	0.254576147371896	0.866865728263253	0.194196797025158	0.571704441802795
ENSRNOG00000025648	Dhrs7l1	dehydrogenase/reductase (SDR family) member 7-like 1 [Source:RGD Symbol;Acc:1308036]	0.253991969703753	8.79957085045734	0.316935221686281	0.693361120204697
ENSRNOG00000064258	ENSRNOG00000064258	60S ribosomal protein L37-like [Source:RGD Symbol;Acc:41116077]	0.253921420938914	2.38985459878524	0.116597573898647	0.464136778274566
ENSRNOG00000004091	Cwc25	CWC25 spliceosome-associated protein homolog [Source:RGD Symbol;Acc:1305258]	0.253739412311023	2.96967233020805	0.115639994289254	0.463373088178435
ENSRNOG00000006380	Srsf6	serine and arginine rich splicing factor 6 [Source:RGD Symbol;Acc:1359241]	0.253724995335426	6.46659167554247	0.0761068759328186	0.380733389052038
ENSRNOG00000018673	Sec22b	SEC22 homolog B, vesicle trafficking protein [Source:RGD Symbol;Acc:1309988]	0.253721058922778	6.02274106563987	0.0740114245471324	0.376541869784761
ENSRNOG00000027124	Tdg	thymine-DNA glycosylase [Source:RGD Symbol;Acc:620959]	0.253702345271621	4.46164018840487	0.130607948296868	0.486932892830734
ENSRNOG00000038259	AABR07053749.1	similar to Proteasome subunit beta type 3 (Proteasome theta chain) [Source:RGD Symbol;Acc:1564425]	0.253698603192705	1.89827511340816	0.0881586269367325	0.407922009324422
ENSRNOG00000055157	Pard6g	par-6 family cell polarity regulator gamma [Source:RGD Symbol;Acc:1305016]	0.253629925379798	2.74498696685545	0.184839157356469	0.560534399967991
ENSRNOG00000045568	Rbm14	RNA binding motif protein 14 [Source:RGD Symbol;Acc:620542]	0.253551983796642	4.9657507135812	0.130706439018191	0.486932892830734
ENSRNOG00000019221	Gstm4	glutathione S-transferase mu 4 [Source:RGD Symbol;Acc:1565825]	0.253276549817895	6.42576249967746	0.355762078747705	0.720932819226304
ENSRNOG00000028211	Akap17a	A-kinase anchoring protein 17A [Source:RGD Symbol;Acc:1564640]	0.25268234383285	5.19183137387481	0.0662869731516658	0.357517174565891
ENSRNOG00000011494	Rpl36a	ribosomal protein L36a-like [Source:RGD Symbol;Acc:621156]	0.25262652319029	0.925274751559542	0.189704958834195	0.566323853924999
ENSRNOG00000003714	Clk4	CDC-like kinase 4 [Source:RGD Symbol;Acc:1310274]	0.252602605400966	5.23179512399959	0.0455837326161056	0.303635068928651
ENSRNOG00000014605	Lig4	DNA ligase 4 [Source:RGD Symbol;Acc:1304639]	0.252592113493097	3.87121200830461	0.0156018534720622	0.179040292800221
ENSRNOG00000016257	Cotl1	coactosin-like F-actin binding protein 1 [Source:RGD Symbol;Acc:1305498]	0.252579947630377	3.69096182931314	0.167846688753574	0.542292606945202
ENSRNOG00000015686	Cert1	ceramide transporter 1 [Source:RGD Symbol;Acc:1309131]	0.252498199382007	5.63916764176554	0.056855090029603	0.334360276334322
ENSRNOG00000059348	Ube2b	ubiquitin-conjugating enzyme E2B [Source:RGD Symbol;Acc:708345]	0.252316691331065	6.2925256156532	0.00515366671378834	0.0978546771155745
ENSRNOG00000029549	Eci3	enoyl-Coenzyme A delta isomerase 3 [Source:RGD Symbol;Acc:1310224]	0.252299315899858	8.1431351410792	0.0171795372331952	0.18796434855143
ENSRNOG00000036588	AC121209.1	60S ribosomal protein L21 pseudogene [Source:RGD Symbol;Acc:11484603]	0.252085987101674	0.136653229447437	0.327040727296141	0.70175537389755
ENSRNOG00000048242	Txlna	taxilin alpha [Source:RGD Symbol;Acc:1583435]	0.252046799846763	5.11726187485983	0.104386974261281	0.440670493242673
ENSRNOG00000043348	Rpl39	ribosomal protein L39 [Source:RGD Symbol;Acc:3593]	0.251979133984851	1.83587231157296	0.177925568790312	0.553554882410647
ENSRNOG00000053502	Arhgef17	Rho guanine nucleotide exchange factor 17 [Source:RGD Symbol;Acc:1309890]	0.25182350199454	2.39084083931307	0.318002799673316	0.694276735119833
ENSRNOG00000001613	Zbtb11	zinc finger and BTB domain containing 11 [Source:RGD Symbol;Acc:1308275]	0.251653485576666	4.21526819732396	0.117680149845233	0.466402061771932
ENSRNOG00000062415	Ube2w	ubiquitin-conjugating enzyme E2W [Source:RGD Symbol;Acc:6503620]	0.251320723729727	3.716479523655	0.0417352001362049	0.290861099123298
ENSRNOG00000059260	Sptbn5	spectrin, beta, non-erythrocytic 5 [Source:RGD Symbol;Acc:1311047]	0.251282469213138	1.52352813798459	0.239477193151736	0.622733703046223
ENSRNOG00000009432	Eif2s1	eukaryotic translation initiation factor 2 subunit alpha [Source:RGD Symbol;Acc:620963]	0.251269014395922	4.74874717825902	0.0518377245554436	0.322190447098605
ENSRNOG00000015621	Nsd3	nuclear receptor binding SET domain protein 3 [Source:RGD Symbol;Acc:1308980]	0.251054616588208	2.35780335485625	0.0957831067647992	0.423942106300535
ENSRNOG00000063224	Obp1f	odorant binding protein I f [Source:NCBI gene (formerly Entrezgene);Acc:192267]	0.250976132879257	-0.982303330354181	0.482026316997956	0.804180105059769
ENSRNOG00000026716	Rpl9	ribosomal protein L9 [Source:RGD Symbol;Acc:62049]	0.250928372315513	1.75736487261752	0.129699384728336	0.485463248718879
ENSRNOG00000050857	Fut10	fucosyltransferase 10 [Source:RGD Symbol;Acc:1359164]	0.250922628730709	0.387257032096752	0.292375521640143	0.672418510356311
ENSRNOG00000021899	Tmem115	transmembrane protein 115 [Source:RGD Symbol;Acc:1310540]	0.250876768359651	4.63450526916131	0.0459213879343955	0.304595952064103
ENSRNOG00000011751	Ncdn	neurochondrin [Source:RGD Symbol;Acc:621734]	0.250793361051082	2.77397734583109	0.240938655575186	0.624196152742187
ENSRNOG00000042445	AC130970.1	myosin XVB [Source:RGD Symbol;Acc:1597365]	0.250781051297858	-1.32935690610628	0.526578712038733	0.828330427031227
ENSRNOG00000067071	ENSRNOG00000067071	zinc finger protein 596-like [Source:RGD Symbol;Acc:7747897]	0.250761950283065	1.59453364402056	0.172511965122798	0.548268875546047
ENSRNOG00000046482	Znf750	zinc finger protein 750 [Source:RGD Symbol;Acc:1590044]	0.250542297818804	2.98816305087568	0.407021926161726	0.760440518297688
ENSRNOG00000011348	Snx14	sorting nexin 14 [Source:RGD Symbol;Acc:1310921]	0.250412640717561	4.50984520223112	0.0255251914009925	0.23285651447009
ENSRNOG00000008659	Arhgap21	Rho GTPase activating protein 21 [Source:RGD Symbol;Acc:1311028]	0.250375287046452	5.24883998440489	0.0534162130747652	0.325159057044207
ENSRNOG00000010635	Igfbp4	insulin-like growth factor binding protein 4 [Source:RGD Symbol;Acc:2875]	0.250091216091954	10.1477147024867	0.0213201889639051	0.21056045029839
ENSRNOG00000030628	Eif4a1	eukaryotic translation initiation factor 4A1 [Source:RGD Symbol;Acc:735141]	0.250042904537003	7.16707943621181	0.112437664760427	0.456442969763333
ENSRNOG00000051433	Pcgf1	polycomb group RING finger protein 1 [Source:RGD Symbol;Acc:9188290]	0.249999161641568	1.64943690898845	0.155223817182814	0.52330279393562
ENSRNOG00000021689	Rps6kb2	ribosomal protein S6 kinase B2 [Source:RGD Symbol;Acc:1305144]	0.249899293917289	4.33637559079495	0.0078575975070165	0.122779981269405
ENSRNOG00000024128	Aco2	aconitase 2 [Source:RGD Symbol;Acc:621360]	0.249761682374454	6.67276582725076	0.0347804528794706	0.271908829516562
ENSRNOG00000013438	Yae1	YAE1 maturation factor of ABCE1 [Source:RGD Symbol;Acc:1306613]	0.249709084850127	4.48753842265804	0.0687566563494132	0.36384046917155
ENSRNOG00000022229	Sdad1	SDA1 domain containing 1 [Source:RGD Symbol;Acc:1359112]	0.249543287897744	3.19962326007416	0.243663659305101	0.626128075404343
ENSRNOG00000048495	Rrp12	ribosomal RNA processing 12 homolog [Source:RGD Symbol;Acc:1591867]	0.249402092107439	3.19395486115271	0.410298512126242	0.764005603159917
ENSRNOG00000001296	P2rx7	purinergic receptor P2X 7 [Source:RGD Symbol;Acc:3241]	0.249343654636226	6.65158003849328	0.147147362874867	0.511595603965505
ENSRNOG00000045913	Prdm16	PR/SET domain 16 [Source:RGD Symbol;Acc:2324431]	0.24922773403561	-0.72071606535811	0.607627012972317	0.869191175784844
ENSRNOG00000002937	Ren	renin [Source:RGD Symbol;Acc:3554]	0.249132167363144	1.83773756684238	0.503362005106065	0.814588586301678
ENSRNOG00000001351	Trafd1	TRAF type zinc finger domain containing 1 [Source:RGD Symbol;Acc:620171]	0.248850522415464	4.67945214975639	0.0303440093829251	0.252420239001138
ENSRNOG00000009658	Rnf19a	ring finger protein 19A, RBR E3 ubiquitin protein ligase [Source:RGD Symbol;Acc:1307807]	0.248755632948124	6.42723291318944	0.162575600897468	0.534678891753167
ENSRNOG00000048288	Taf12	TATA-box binding protein associated factor 12 [Source:RGD Symbol;Acc:1592841]	0.248546140985746	3.78368188908928	0.0404757201784527	0.287583425602585
ENSRNOG00000030238	Fndc5	fibronectin type III domain containing 5 [Source:RGD Symbol;Acc:708525]	0.248440946550443	-0.576618064607943	0.62149268105646	0.875666128758727
ENSRNOG00000018421	Aen	apoptosis enhancing nuclease [Source:RGD Symbol;Acc:1305051]	0.24843878104328	3.61387062769449	0.0483876956707928	0.312142591726039
ENSRNOG00000019352	Emc6	ER membrane protein complex subunit 6 [Source:RGD Symbol;Acc:1309231]	0.24831873182509	4.39290377453928	0.0782808311481373	0.386049346876775
ENSRNOG00000005406	Clint1	clathrin interactor 1 [Source:RGD Symbol;Acc:1303328]	0.248126915665458	6.51686618237919	0.0628400691240561	0.349184071217199
ENSRNOG00000007174	Utp11	UTP11, small subunit processome component [Source:RGD Symbol;Acc:621412]	0.248032545342627	4.21801967819906	0.0166753842080875	0.185479024347764
ENSRNOG00000014917	Nck1	NCK adaptor protein 1 [Source:RGD Symbol;Acc:1310688]	0.247913837664452	4.56110186647924	0.074866615025337	0.377775228664852
ENSRNOG00000005763	Arl1	ADP-ribosylation factor like GTPase 1 [Source:RGD Symbol;Acc:621326]	0.247837542206126	6.23682047938171	0.0368095355928177	0.278139346167844
ENSRNOG00000057843	ENSRNOG00000057843	uncharacterized LOC102550012 [Source:RGD Symbol;Acc:7696554]	0.247684260449651	-0.452095697152821	0.501152244206297	0.813665471547004
ENSRNOG00000007831	Ufl1	Ufm1-specific ligase 1 [Source:RGD Symbol;Acc:1309308]	0.247533305552125	5.43399973080636	0.0951455571243063	0.423318704654057
ENSRNOG00000000795	RT1-N3	RT1 class Ib, locus N3 [Source:RGD Symbol;Acc:1598370]	0.247488572445254	2.72230581744296	0.322456057187162	0.698533082796905
ENSRNOG00000049025	Rps6	ribosomal protein S6 [Source:RGD Symbol;Acc:3602]	0.247416179086731	0.973251312569781	0.195598262391954	0.572336110254702
ENSRNOG00000048733	Nup62	nucleoporin 62 [Source:RGD Symbol;Acc:619938]	0.247350292049356	3.82226588429373	0.0687634578459671	0.36384046917155
ENSRNOG00000011254	Fam76a	family with sequence similarity 76, member A [Source:RGD Symbol;Acc:1305162]	0.247305513122544	3.41954275969244	0.0213847323249643	0.2109805136318
ENSRNOG00000018801	AC109048.1	kelch domain containing 4 [Source:RGD Symbol;Acc:1561676]	0.247093262641246	4.00332506630164	0.0283698784138191	0.244859911317623
ENSRNOG00000011861	Aadat	aminoadipate aminotransferase [Source:RGD Symbol;Acc:2948]	0.247093195157241	7.52179061335683	0.070264832430036	0.36787996800401
ENSRNOG00000011107	Pcsk1	proprotein convertase subtilisin/kexin type 1 [Source:RGD Symbol;Acc:3272]	0.246943640849511	0.448709784536187	0.416606814974438	0.768484637209045
ENSRNOG00000047314	Tk1	thymidine kinase 1 [Source:RGD Symbol;Acc:621014]	0.24694114708388	3.00485990854773	0.0950775212728284	0.42318206729426
ENSRNOG00000001885	Trmt2a	tRNA methyltransferase 2 homolog A [Source:RGD Symbol;Acc:1310418]	0.246721715054175	4.11774693484032	0.0442669932284512	0.299725666444881
ENSRNOG00000005620	Lcp2	lymphocyte cytosolic protein 2 [Source:RGD Symbol;Acc:619743]	0.246487600865078	2.38105474210835	0.190790794709262	0.567390663498881
ENSRNOG00000012098	Adcyap1r1	ADCYAP receptor type I [Source:RGD Symbol;Acc:2038]	0.246267198471659	1.52283784646099	0.563785874068821	0.848089712676931
ENSRNOG00000058186	Errfi1	ERBB receptor feedback inhibitor 1 [Source:RGD Symbol;Acc:1307599]	0.246224960362619	10.4602916915909	0.0667014057805581	0.358740149129107
ENSRNOG00000017672	Akr1c14	aldo-keto reductase family 1, member C14 [Source:RGD Symbol;Acc:708361]	0.246125174246339	9.77354998759533	0.063116527230297	0.349565604355305
ENSRNOG00000023428	Pik3r5	phosphoinositide-3-kinase, regulatory subunit 5 [Source:RGD Symbol;Acc:1563261]	0.245983949513403	-0.160231619519926	0.315678143962481	0.692561950276102
ENSRNOG00000022414	Zfp142	zinc finger protein 142 [Source:RGD Symbol;Acc:1309648]	0.245716091733546	4.70291391206652	0.0633005354623133	0.349864123364135
ENSRNOG00000006600	Unk	unk zinc finger [Source:RGD Symbol;Acc:1309224]	0.245550726470639	3.9178805163781	0.039098578556613	0.283263358436581
ENSRNOG00000004601	Hao1	hydroxyacid oxidase 1 [Source:RGD Symbol;Acc:1589750]	0.245324778029096	8.79732918795554	0.0178098122057361	0.192190979096872
ENSRNOG00000020431	Matk	megakaryocyte-associated tyrosine kinase [Source:RGD Symbol;Acc:69058]	0.245149528728539	0.184683575982852	0.42586748300997	0.77457793460132
ENSRNOG00000066730	ENSRNOG00000066730	small nucleolar RNA SNORD50 [Source:RGD Symbol;Acc:41182834]	0.245119908328038	-1.00141610569807	0.481826123710933	0.804180105059769
ENSRNOG00000028513	RGD1560523	similar to S-adenosylmethionine synthetase gamma form (Methionine adenosyltransferase) [Source:RGD Symbol;Acc:1560523]	0.245111652104967	2.09422141668093	0.199533391871356	0.578244640568267
ENSRNOG00000020255	Sars1	seryl-tRNA synthetase 1 [Source:RGD Symbol;Acc:628813]	0.245106978635131	5.80203635936503	0.037404053836404	0.279016473915745
ENSRNOG00000019106	Rps17	ribosomal protein S17 [Source:RGD Symbol;Acc:62027]	0.245084369574916	2.30367901901348	0.142541933349634	0.505545195994317
ENSRNOG00000001182	Ndufv3	NADH:ubiquinone oxidoreductase subunit V3 [Source:RGD Symbol;Acc:621020]	0.244896207583901	5.50956056825633	0.0974675559213321	0.426982502093058
ENSRNOG00000065992	Map2k3	mitogen activated protein kinase kinase 3 [Source:RGD Symbol;Acc:1306620]	0.244799975703009	5.13836271667357	0.0906377282125363	0.413816555138395
ENSRNOG00000003209	Pcp4l1	Purkinje cell protein 4-like 1 [Source:MGI Symbol;Acc:MGI:1913675]	0.244445702068572	1.85437502326198	0.630447622075164	0.879566054258839
ENSRNOG00000019802	Zfp428	zinc finger protein 428 [Source:RGD Symbol;Acc:1564862]	0.244430082482786	0.394291418648193	0.306875463687762	0.684413332544262
ENSRNOG00000021890	Nob1	NIN1 (RPN12) binding protein 1 homolog [Source:RGD Symbol;Acc:735222]	0.244174572301733	4.19178730549401	0.0533143461134337	0.325016550515283
ENSRNOG00000007268	RGD1561796	RGD1561796 [Source:RGD Symbol;Acc:1561796]	0.244166672074592	0.833552371836105	0.218470001213511	0.602367865964058
ENSRNOG00000023679	Prdm5	PR/SET domain 5 [Source:RGD Symbol;Acc:1588700]	0.244154686956656	-1.32539395910008	0.462973717247138	0.79317680417707
ENSRNOG00000002061	Ptpn13	protein tyrosine phosphatase, non-receptor type 13 [Source:RGD Symbol;Acc:1563360]	0.243935870369269	2.93222863021086	0.303741996568262	0.681930061700279
ENSRNOG00000032441	Pan2	poly(A) specific ribonuclease subunit PAN2 [Source:RGD Symbol;Acc:1303301]	0.243873014047703	5.41269189404089	0.00731890623723	0.118949990690515
ENSRNOG00000004186	Snx13	sorting nexin 13 [Source:RGD Symbol;Acc:1309778]	0.243785543585608	5.39123117774814	0.0427531340544781	0.294761716210299
ENSRNOG00000017728	Edrf1	erythroid differentiation regulatory factor 1 [Source:RGD Symbol;Acc:1306820]	0.243671317742398	4.23016658104181	0.152858418752989	0.519431602116223
ENSRNOG00000004078	Eno3	enolase 3 [Source:RGD Symbol;Acc:2555]	0.24363366057838	2.4737739105985	0.27557708585759	0.657766827183382
ENSRNOG00000039543	Rnase11	ribonuclease A family member 11 [Source:RGD Symbol;Acc:1359723]	0.24359142071634	-0.397546819977777	0.439868265563309	0.782524152856128
ENSRNOG00000039852	Cactin	cactin, spliceosome C complex subunit [Source:RGD Symbol;Acc:1563634]	0.243578602804564	4.00949134793072	0.0405166303171283	0.287583425602585
ENSRNOG00000000699	Selplg	selectin P ligand [Source:RGD Symbol;Acc:1307971]	0.243430886753784	2.37559587865804	0.177426324138676	0.553554882410647
ENSRNOG00000005624	Zfx	zinc finger protein X-linked [Source:MGI Symbol;Acc:MGI:99211]	0.243419150724101	4.08566666041691	0.0179525854427388	0.192763598671756
ENSRNOG00000056714	Sla	src-like adaptor [Source:RGD Symbol;Acc:631373]	0.243376713608285	0.831178413612271	0.315882867688419	0.692697456047701
ENSRNOG00000012512	Nexn	nexilin (F actin binding protein) [Source:RGD Symbol;Acc:708354]	0.243313682707953	-1.87464582982718	0.583835466014209	0.857974158509317
ENSRNOG00000013771	Clca2	chloride channel accessory 2 [Source:RGD Symbol;Acc:1304894]	0.24318697588127	3.42130779363886	0.778303508478523	0.937596226613588
ENSRNOG00000052702	AABR07059925.1	similar to Adenylate kinase 2 [Source:RGD Symbol;Acc:1562178]	0.243130700173185	4.38082238069569	0.0551725127202714	0.329392917228873
ENSRNOG00000021013	Stx3	syntaxin 3 [Source:RGD Symbol;Acc:621005]	0.242934492055463	1.72390909149581	0.132867446536371	0.490317124280814
ENSRNOG00000011825	Ndufb3	NADH:ubiquinone oxidoreductase subunit B3 [Source:RGD Symbol;Acc:1310737]	0.242904403919406	4.54153113735758	0.0160267695869064	0.18151030310996
ENSRNOG00000017986	Zfp458	zinc finger protein 458 [Source:RGD Symbol;Acc:1559684]	0.242844784061484	0.0983287713420834	0.325457964975623	0.700884183505296
ENSRNOG00000018719	Cir1	corepressor interacting with RBPJ, CIR1 [Source:RGD Symbol;Acc:1309199]	0.242712890284286	4.14687148134537	0.0189258762664853	0.197548975027881
ENSRNOG00000036918	Etfbkmt	electron transfer flavoprotein subunit beta lysine methyltransferase [Source:RGD Symbol;Acc:735147]	0.242162360560643	1.24425865570708	0.318511196381545	0.694367888969827
ENSRNOG00000013234	Ccdc115	coiled-coil domain containing 115 [Source:RGD Symbol;Acc:1304653]	0.242020282129405	3.73866422890856	0.0381968858234284	0.28050904720907
ENSRNOG00000003461	Zfp330	zinc finger protein 330 [Source:RGD Symbol;Acc:1307510]	0.241746918474165	4.13006135633294	0.0374656627528151	0.2790702269098
ENSRNOG00000002950	Lyl1	LYL1, basic helix-loop-helix family member [Source:RGD Symbol;Acc:1359244]	0.24164171494515	0.0700016310260692	0.367366068461483	0.730728352635068
ENSRNOG00000033787	Adamtsl5	ADAMTS-like 5 [Source:RGD Symbol;Acc:1305607]	0.241627899961672	-0.0369027430139671	0.390210955896926	0.749797102916865
ENSRNOG00000020903	Lto1	LTO1 maturation factor of ABCE1 [Source:RGD Symbol;Acc:1304637]	0.241605086983698	4.0373076059595	0.245571433005668	0.627911600371591
ENSRNOG00000070440	ENSRNOG00000070440	U4/U6.U5 small nuclear ribonucleoprotein 27 kDa protein-like [Source:RGD Symbol;Acc:6498839]	0.241389389927674	-0.0721402941700342	0.411104521398137	0.764346800094116
ENSRNOG00000002794	Selp	selectin P [Source:RGD Symbol;Acc:3656]	0.241028373895602	2.42135650903583	0.232022227996925	0.617005893037097
ENSRNOG00000057058	Cd300a	Cd300a molecule [Source:RGD Symbol;Acc:1583719]	0.240813662964248	2.39629741811226	0.235249307046498	0.618844915460326
ENSRNOG00000020298	Bag3	BAG cochaperone 3 [Source:RGD Symbol;Acc:1307794]	0.240544128814744	5.86515342534661	0.294064978761179	0.673518244290536
ENSRNOG00000032034	Supt5h	SPT5 homolog, DSIF elongation factor subunit [Source:RGD Symbol;Acc:1563807]	0.240506854302454	6.4303374084071	0.0494857989873556	0.315825653451381
ENSRNOG00000068342	Coa4	cytochrome c oxidase assembly factor 4 homolog [Source:RGD Symbol;Acc:1562228]	0.240505208232624	2.61886525283131	0.185209714966134	0.560968637696814
ENSRNOG00000009088	Txnrd1	thioredoxin reductase 1 [Source:RGD Symbol;Acc:61959]	0.2404970498641	7.1041257783758	0.0311673836961452	0.255440350859349
ENSRNOG00000050419	Avil	advillin [Source:RGD Symbol;Acc:620301]	0.240432135096804	0.948388639542153	0.551416149419391	0.840974036888304
ENSRNOG00000018476	Fuom	fucose mutarotase [Source:RGD Symbol;Acc:1311186]	0.240327017215297	0.976263155100889	0.168360918608188	0.542649185842435
ENSRNOG00000045560	Gvin1	GTPase, very large interferon inducible 1 [Source:RGD Symbol;Acc:1598220]	0.240325142025245	2.08467895568026	0.203867385909018	0.585124738982762
ENSRNOG00000056135	Tsc22d3	TSC22 domain family, member 3 [Source:MGI Symbol;Acc:MGI:1196284]	0.240212577564643	4.91113556414458	0.239688868910564	0.622905985442973
ENSRNOG00000034013	Acaca	acetyl-CoA carboxylase alpha [Source:RGD Symbol;Acc:621248]	0.240198970252012	7.28273512821835	0.353569595446529	0.71936040866793
ENSRNOG00000018296	Anapc10	anaphase promoting complex subunit 10 [Source:RGD Symbol;Acc:1308936]	0.24002157090129	2.27396116188875	0.104831402248476	0.441187156488073
ENSRNOG00000000473	Pfdn6	prefoldin subunit 6 [Source:RGD Symbol;Acc:1303006]	0.239932301916924	2.68215524180003	0.0793327890488197	0.387604783269534
ENSRNOG00000008331	Washc4	WASH complex subunit 4 [Source:RGD Symbol;Acc:1309995]	0.239701756247983	6.28565122504436	0.0402225005597155	0.287438488524925
ENSRNOG00000011399	AABR07000292.1	uncharacterized LOC100912436 [Source:RGD Symbol;Acc:6486936]	0.239666878279765	0.270559573836001	0.248706588365281	0.630608826623502
ENSRNOG00000002695	Tfb2m	transcription factor B2, mitochondrial [Source:RGD Symbol;Acc:1307091]	0.239656979143823	4.5759846652758	0.0354047228231209	0.274610000253497
ENSRNOG00000015158	Pikfyve	phosphoinositide kinase, FYVE-type zinc finger containing [Source:RGD Symbol;Acc:1592067]	0.239469743617935	4.80966718602093	0.175397865699595	0.551341472446007
ENSRNOG00000007895	Pdhb	pyruvate dehydrogenase E1 subunit beta [Source:RGD Symbol;Acc:1359146]	0.239369207583083	6.82365515330198	0.0302357746535644	0.252285043090675
ENSRNOG00000012184	Urgcp	upregulator of cell proliferation [Source:RGD Symbol;Acc:1564681]	0.239316565305671	4.39307074765613	0.00868258453775925	0.129645432564569
ENSRNOG00000003953	Rab3gap1	RAB3 GTPase activating protein catalytic subunit 1 [Source:RGD Symbol;Acc:1306487]	0.239270538414308	5.60025437895602	0.0382055333116296	0.28050904720907
ENSRNOG00000016608	Zfp579	zinc finger protein 579 [Source:RGD Symbol;Acc:1308475]	0.238959719323267	-0.0601463049627137	0.467774197808651	0.797198826924425
ENSRNOG00000019687	Art2b	ADP-ribosyltransferase 2b [Source:RGD Symbol;Acc:3521]	0.238948024274542	0.0867208644088732	0.425369435144649	0.774229401639486
ENSRNOG00000014797	Tmbim1	transmembrane BAX inhibitor motif containing 1 [Source:RGD Symbol;Acc:1359409]	0.238935090002161	2.2428399442203	0.132402357591298	0.489630980373222
ENSRNOG00000017220	Tcirg1	T-cell immune regulator 1, ATPase H+ transporting V0 subunit A3 [Source:RGD Symbol;Acc:735136]	0.23890664693035	5.8817276198811	0.167316739026808	0.541932711066517
ENSRNOG00000001829	Ube2v2	ubiquitin conjugating enzyme E2 V2 [Source:RGD Symbol;Acc:727838]	0.238660679641598	4.33133794347061	0.0530163007143565	0.324408441614386
ENSRNOG00000052038	Haus8	HAUS augmin-like complex, subunit 8 [Source:RGD Symbol;Acc:1311565]	0.238585886561545	2.02438223123234	0.143065218468709	0.506645156960387
ENSRNOG00000049994	Ifi44l	interferon-induced protein 44-like [Source:RGD Symbol;Acc:1595861]	0.238094448137032	2.94834961298024	0.136723728943213	0.497150197666987
ENSRNOG00000039848	Taf9	adenylate kinase 6 [Source:RGD Symbol;Acc:7387335]	0.237954496983626	4.46180517966455	0.0368613831570496	0.278139346167844
ENSRNOG00000049856	Zfp617	zinc finger protein 617 [Source:RGD Symbol;Acc:2319713]	0.237882989830491	1.97273845917204	0.131387957245755	0.487514059368865
ENSRNOG00000020204	Srp19	signal recognition particle 19 [Source:RGD Symbol;Acc:1308437]	0.237843924232364	2.91962511070171	0.17930141124442	0.554882488217814
ENSRNOG00000056978	Gm26205	predicted gene, 26205 [Source:RGD Symbol;Acc:15010661]	0.237772955299421	-0.666605961722297	0.427667191929409	0.774694851118443
ENSRNOG00000001222	Ube2g2	ubiquitin-conjugating enzyme E2G 2 [Source:RGD Symbol;Acc:1304860]	0.237410402926128	5.00245385898668	0.0564606697866471	0.333386812073536
ENSRNOG00000066630	Fam32a	family with sequence similarity 32, member A [Source:RGD Symbol;Acc:1561287]	0.23734936311425	5.60221364193669	0.0741716799635965	0.376541869784761
ENSRNOG00000005031	Surf6	surfeit 6 [Source:RGD Symbol;Acc:1307382]	0.23734336704743	3.75343807230015	0.0659332668590612	0.356817360576194
ENSRNOG00000037371	Xaf1	XIAP associated factor 1 [Source:RGD Symbol;Acc:1585988]	0.23731697214549	3.44407639295375	0.244569833906558	0.62679093151049
ENSRNOG00000017488	Snx24	sorting nexin 24 [Source:RGD Symbol;Acc:1306864]	0.2373075261704	5.76279169331688	0.0304735484238293	0.25269458853989
ENSRNOG00000018468	Ldb1	LIM domain binding 1 [Source:RGD Symbol;Acc:1310359]	0.237240401933919	5.995176615278	0.0659310757813907	0.356817360576194
ENSRNOG00000042352	Dnase1l2	deoxyribonuclease 1 like 2 [Source:RGD Symbol;Acc:1583566]	0.237221915919968	-0.434986259748671	0.365839732110549	0.72911369451101
ENSRNOG00000046740	ENSRNOG00000046740	similar to eukaryotic translation initiation factor 4A, isoform 1 [Source:RGD Symbol;Acc:1586428]	0.237121443581839	5.27771941160102	0.150013694114201	0.51565282124676
ENSRNOG00000016133	Sumo1	small ubiquitin-like modifier 1 [Source:RGD Symbol;Acc:1306919]	0.23710985697964	5.00872679232365	0.0079156424225231	0.122977126824164
ENSRNOG00000025067	Mocs3	molybdenum cofactor synthesis 3 [Source:RGD Symbol;Acc:1307044]	0.236973783459849	2.5548757290562	0.22797407972992	0.611587421736246
ENSRNOG00000043099	Ddx21	DExD-box helicase 21 [Source:RGD Symbol;Acc:1307306]	0.236901874834537	4.77636086456984	0.266994648045054	0.649475712351191
ENSRNOG00000064612	Gcnt4	glucosaminyl (N-acetyl) transferase 4 [Source:RGD Symbol;Acc:1563891]	0.236887090562056	4.7265037459375	0.269007313450534	0.652162552811287
ENSRNOG00000016562	Zfp24	zinc finger protein 24 [Source:RGD Symbol;Acc:727963]	0.236879225804014	4.02298362250504	0.0401109718082128	0.286794519196789
ENSRNOG00000006762	Snu13	small nuclear ribonucleoprotein 13 [Source:RGD Symbol;Acc:1303103]	0.236529046145878	4.57217076854426	0.0288318817747407	0.246877596372971
ENSRNOG00000029571	Coq10a	coenzyme Q10A [Source:RGD Symbol;Acc:1562447]	0.236371440834931	4.04881569431844	0.144828327342669	0.509199516873988
ENSRNOG00000063636	Gng5	guanine nucleotide-binding protein G(I)/G(S)/G(O) subunit gamma-5 [Source:RGD Symbol;Acc:11485321]	0.236241654996505	4.80346887019395	0.00650281275608715	0.111002820756062
ENSRNOG00000004090	ENSRNOG00000004090	protein arginine methyltransferase 1-like [Source:RGD Symbol;Acc:2320935]	0.236153536433051	3.57270302652974	0.0882109470643456	0.407922009324422
ENSRNOG00000006418	Samhd1	SAM and HD domain containing deoxynucleoside triphosphate triphosphohydrolase 1 [Source:RGD Symbol;Acc:1308369]	0.236080741705651	3.30211972324663	0.0972354429396926	0.426768555567369
ENSRNOG00000004670	Ddx56	DEAD-box helicase 56 [Source:RGD Symbol;Acc:1303195]	0.236030199141144	4.38638417888716	0.0308780229113519	0.254160100079179
ENSRNOG00000017163	Pfkp	phosphofructokinase, platelet [Source:RGD Symbol;Acc:61893]	0.236012463353245	0.671429368960152	0.313052498420382	0.689652748617496
ENSRNOG00000027016	Cobll1	cordon-bleu WH2 repeat protein-like 1 [Source:RGD Symbol;Acc:1308954]	0.235958938623174	5.11147404324008	0.178699541764602	0.554133006320411
ENSRNOG00000016173	Cyp1a2	cytochrome P450, family 1, subfamily a, polypeptide 2 [Source:RGD Symbol;Acc:2459]	0.235873816230068	8.95121488466681	0.256987776161391	0.639104451555808
ENSRNOG00000009653	Numb	NUMB, endocytic adaptor protein [Source:RGD Symbol;Acc:620107]	0.235485796558264	5.72909936151717	0.0768829380093762	0.382472624747981
ENSRNOG00000069630	Rsl1d1	ribosomal L1 domain containing 1 [Source:RGD Symbol;Acc:1359295]	0.235483040862996	4.06412948503839	0.113311329407258	0.458310275874963
ENSRNOG00000009568	Hdac1	histone deacetylase 1 [Source:RGD Symbol;Acc:1309799]	0.235406631839849	4.22965609590785	0.0613809874903023	0.345875330862717
ENSRNOG00000060429	AABR07002065.2	zinc finger protein 446 [Source:RGD Symbol;Acc:7612453]	0.235245943241348	4.8891939752535	0.134167251154805	0.492683771125341
ENSRNOG00000066701	ENSRNOG00000066701	ATP synthase subunit ATP5MPL, mitochondrial [Source:RGD Symbol;Acc:41368180]	0.235243165726012	2.06083947137817	0.145310820779408	0.510141084231032
ENSRNOG00000008861	Cyld-ps1	cylindromatosis (turban tumor syndrome), pseudogene 1 [Source:RGD Symbol;Acc:1565647]	0.235214863366856	2.24762613600402	0.099910134926625	0.431890421864868
ENSRNOG00000004061	Pnn	pinin, desmosome associated protein [Source:RGD Symbol;Acc:1597086]	0.235097003689287	5.97341288945085	0.0465044930311564	0.306490241473055
ENSRNOG00000010489	Samd4a	sterile alpha motif domain containing 4A [Source:RGD Symbol;Acc:1310361]	0.234888495550894	3.90688254147723	0.326156773579128	0.701443955640224
ENSRNOG00000010488	Zmiz1	zinc finger, MIZ-type containing 1 [Source:RGD Symbol;Acc:1311620]	0.234870113594295	5.35016223972397	0.247701511169815	0.629179053098944
ENSRNOG00000051682	Zcchc9	zinc finger CCHC-type containing 9 [Source:RGD Symbol;Acc:1307450]	0.234859914979097	4.00316305042611	0.0277035263332365	0.241990618539964
ENSRNOG00000009896	Tmem199	transmembrane protein 199 [Source:RGD Symbol;Acc:1566425]	0.234847930988267	4.13901256224965	0.0161672070792604	0.182095237346892
ENSRNOG00000017854	Ucp2	uncoupling protein 2 [Source:RGD Symbol;Acc:3932]	0.234816576966772	4.38688654471872	0.143171746566374	0.506645156960387
ENSRNOG00000064275	Grpel2	GrpE-like 2, mitochondrial [Source:RGD Symbol;Acc:1585231]	0.23463011413089	3.65387153436838	0.13203452729506	0.488859936282955
ENSRNOG00000007371	Rbmx2	RNA binding motif protein, X-linked 2 [Source:MGI Symbol;Acc:MGI:1919414]	0.234614080395435	1.4209910079961	0.187524681875192	0.563078596339142
ENSRNOG00000013692	Abhd18	abhydrolase domain containing 18 [Source:RGD Symbol;Acc:1563987]	0.234613933932176	3.06881880853842	0.275264184639904	0.657766827183382
ENSRNOG00000001338	Hpd	4-hydroxyphenylpyruvate dioxygenase [Source:RGD Symbol;Acc:61974]	0.234552496407508	10.6566863596198	0.10865962049397	0.450238130462637
ENSRNOG00000008194	Znfx1	zinc finger, NFX1-type containing 1 [Source:RGD Symbol;Acc:1306344]	0.2344704362872	5.41444681379391	0.0864880019715857	0.405351388072167
ENSRNOG00000014891	Ptar1	protein prenyltransferase alpha subunit repeat containing 1 [Source:RGD Symbol;Acc:708369]	0.23440674710516	-0.147596188051017	0.303465594275562	0.681766689907453
ENSRNOG00000016394	Wdr77	WD repeat domain 77 [Source:RGD Symbol;Acc:1310479]	0.234385204924876	3.98786924408331	0.167514384170982	0.541932711066517
ENSRNOG00000024849	Tor1aip2	torsin 1A interacting protein 2 [Source:RGD Symbol;Acc:735059]	0.233965190767306	6.86976398031244	0.0243519983562316	0.226316420532029
ENSRNOG00000003625	Ubxn4	UBX domain protein 4 [Source:RGD Symbol;Acc:1307451]	0.23389716144954	6.79611707039217	0.0369369815917387	0.278139346167844
ENSRNOG00000045558	Cd34	CD34 molecule [Source:RGD Symbol;Acc:1306863]	0.233717819415779	-0.727843256337348	0.53643584760381	0.833253552245936
ENSRNOG00000026605	Ifi27l2b	interferon, alpha-inducible protein 27 like 2B [Source:RGD Symbol;Acc:1559721]	0.233519226147149	7.07543816779566	0.146368663468143	0.510899867085113
ENSRNOG00000056062	AABR07002870.2	zinc finger protein 850-like [Source:RGD Symbol;Acc:6485475]	0.233502109916818	-0.722673904491564	0.455430804066199	0.790868118251332
ENSRNOG00000019246	Psme2	proteasome activator subunit 2 [Source:RGD Symbol;Acc:3430]	0.23326287786968	2.22710345473649	0.111190756477175	0.454399331932356
ENSRNOG00000060626	Polk	DNA polymerase kappa [Source:RGD Symbol;Acc:620058]	0.233194357924425	2.42930339555808	0.101669417318928	0.435914706303119
ENSRNOG00000016926	Plekhs1	pleckstrin homology domain containing S1 [Source:RGD Symbol;Acc:1559884]	0.233175300009275	0.295164344980197	0.25384253571031	0.635650568106297
ENSRNOG00000066875	Dcun1d3	defective in cullin neddylation 1 domain containing 3 [Source:RGD Symbol;Acc:1308893]	0.233154077015325	3.05173424188755	0.230558480027159	0.615067562654127
ENSRNOG00000010959	Klhl25	kelch-like family member 25 [Source:RGD Symbol;Acc:1310815]	0.233117768206059	5.69470261849698	0.343716243032072	0.712656437015871
ENSRNOG00000055314	Msrb1	methionine sulfoxide reductase B1 [Source:RGD Symbol;Acc:1583243]	0.233117114271786	5.79654465622063	0.0256672706253066	0.23370113699335
ENSRNOG00000021724	Ptprcap	protein tyrosine phosphatase, receptor type, C-associated protein [Source:RGD Symbol;Acc:1559601]	0.233020056745758	-0.275220137281074	0.465342355535543	0.794982118297231
ENSRNOG00000049590	RT1-M2	RT1 class Ib, locus M2 [Source:RGD Symbol;Acc:3493]	0.232957132323501	2.46921173237092	0.45126794006698	0.788116212754675
ENSRNOG00000017657	Phf23	PHD finger protein 23 [Source:RGD Symbol;Acc:1302969]	0.232902218661731	4.53821362173689	0.101782793549795	0.435914706303119
ENSRNOG00000017703	Unc93b1	unc-93 homolog B1, TLR signaling regulator [Source:RGD Symbol;Acc:1311984]	0.232894231967796	4.03720982613754	0.217639246083688	0.602367865964058
ENSRNOG00000046085	Gon7	GON7 subunit of KEOPS complex [Source:RGD Symbol;Acc:2302582]	0.232883247630079	2.31943503484041	0.08713813829212	0.407313768938245
ENSRNOG00000023850	Tbrg1	transforming growth factor beta regulator 1 [Source:RGD Symbol;Acc:1305123]	0.232813252086811	2.73720224401063	0.173060335840468	0.548834581680297
ENSRNOG00000039567	Trmt10c	tRNA methyltransferase 10C, mitochondrial RNase P subunit [Source:RGD Symbol;Acc:1306333]	0.232629574338406	4.09965219288451	0.248721312890184	0.630608826623502
ENSRNOG00000011111	Cipc	CLOCK-interacting pacemaker [Source:RGD Symbol;Acc:1309492]	0.232625326764018	4.02685687482862	0.101267628690826	0.435250469693969
ENSRNOG00000058449	AC141169.3	small nucleolar RNA SNORA41 [Source:RGD Symbol;Acc:41148168]	0.232540549245571	-1.56889229361889	0.559905487568392	0.846807394895568
ENSRNOG00000014274	Trit1	tRNA isopentenyltransferase 1 [Source:RGD Symbol;Acc:1304781]	0.232482585673204	3.78736783781886	0.0219865017150362	0.214651648476589
ENSRNOG00000001171	Coq5	coenzyme Q5, methyltransferase [Source:RGD Symbol;Acc:1310857]	0.23241572113977	3.58216293813008	0.0594713818527816	0.342012130523777
ENSRNOG00000013948	Zc3hav1	zinc finger CCCH-type containing, antiviral 1 [Source:RGD Symbol;Acc:628694]	0.23236780543092	6.13630486920975	0.142324966212143	0.505475098717863
ENSRNOG00000017840	Pik3c3	phosphatidylinositol 3-kinase, catalytic subunit type 3 [Source:RGD Symbol;Acc:620899]	0.232360469191328	5.14277523274186	0.268713569505184	0.651882569465908
ENSRNOG00000050204	Naif1	nuclear apoptosis inducing factor 1 [Source:RGD Symbol;Acc:1597546]	0.232193997217563	2.75678680680273	0.271605645202972	0.655259016494002
ENSRNOG00000070946	Lsm8	LSM8 homolog, U6 small nuclear RNA associated [Source:RGD Symbol;Acc:1308442]	0.232105092348001	3.10338633482601	0.105565034423033	0.442498486658217
ENSRNOG00000033564	Cfd	complement factor D [Source:RGD Symbol;Acc:2498]	0.231965435523423	3.01842368066998	0.21454356659309	0.598609825545496
ENSRNOG00000021007	Snx15	sorting nexin 15 [Source:RGD Symbol;Acc:1305803]	0.231891325463811	3.26912528707123	0.0395974450264491	0.285191735270572
ENSRNOG00000048980	Gng2	G protein subunit gamma 2 [Source:RGD Symbol;Acc:69268]	0.231861741233365	1.61869408195178	0.275013867834208	0.657766827183382
ENSRNOG00000051051	Pabir1	PP2A Aalpha (PPP2R1A) and B55A (PPP2R2A) interacting phosphatase regulator 1 [Source:RGD Symbol;Acc:1310316]	0.23153389414424	3.15847095485814	0.152849668838502	0.519431602116223
ENSRNOG00000042389	Bcl10	BCL10, immune signaling adaptor [Source:RGD Symbol;Acc:620544]	0.231512965760764	4.19818525210895	0.0188187666731047	0.19713143836858
ENSRNOG00000013423	Nup50	nucleoporin 50 [Source:RGD Symbol;Acc:3191]	0.231482789058708	5.2399188497612	0.127635834976418	0.482818823654015
ENSRNOG00000005902	Ccdc34	coiled-coil domain containing 34 [Source:RGD Symbol;Acc:1560583]	0.231453534157144	0.285579131907912	0.417559667183026	0.768654166723723
ENSRNOG00000000471	Rps18	Beta-1,3-galactosyltransferase 4 [Source:RGD Symbol;Acc:620328]	0.231251203597221	4.51377986943913	0.197651621598341	0.575799546757663
ENSRNOG00000029394	Dusp8	dual specificity phosphatase 8 [Source:RGD Symbol;Acc:1306425]	0.23116887347842	1.62415253358303	0.597927100462018	0.86425566211748
ENSRNOG00000022742	Zfp954	zinc finger protein 954 [Source:RGD Symbol;Acc:1561308]	0.231035902900527	2.29336228144377	0.0905705120696064	0.413816555138395
ENSRNOG00000001453	Baz1b	bromodomain adjacent to zinc finger domain, 1B [Source:RGD Symbol;Acc:1597089]	0.231012627727101	5.91161837193986	0.0522881335574769	0.322841256155708
ENSRNOG00000028717	Ndufb7	NADH:ubiquinone oxidoreductase subunit B7 [Source:RGD Symbol;Acc:1308550]	0.230972171435541	5.39488673116035	0.0173636464729073	0.189373539265175
ENSRNOG00000016269	Rpl7l1	ribosomal protein L7-like 1 [Source:RGD Symbol;Acc:1308469]	0.230949752609687	5.94362760668772	0.104400948685377	0.440670493242673
ENSRNOG00000033700	Bud23	BUD23, rRNA methyltransferase and ribosome maturation factor [Source:RGD Symbol;Acc:1589742]	0.230944455777063	3.83521175072127	0.0277523888975139	0.241990618539964
ENSRNOG00000061348	Fam53b	family with sequence similarity 53, member B [Source:RGD Symbol;Acc:1310799]	0.230927748435164	0.883543606538639	0.325185826284113	0.700884183505296
ENSRNOG00000014776	Adcy7	adenylate cyclase 7 [Source:RGD Symbol;Acc:619966]	0.230919935978743	0.592617698754308	0.324406044232025	0.700152416495613
ENSRNOG00000002128	Ppat	phosphoribosyl pyrophosphate amidotransferase [Source:RGD Symbol;Acc:620237]	0.23065234845227	4.99591978311626	0.0778362161795157	0.384927107487472
ENSRNOG00000019551	Psmb6	proteasome 20S subunit beta 6 [Source:RGD Symbol;Acc:61881]	0.230557684893571	3.24278754470057	0.0548357852667415	0.328755560959816
ENSRNOG00000042482	Tatdn2	TatD DNase domain containing 2 [Source:RGD Symbol;Acc:1586017]	0.230498720892985	4.8223257962365	0.0227745578131394	0.218611252349572
ENSRNOG00000026458	Tbccd1	TBCC domain containing 1 [Source:RGD Symbol;Acc:1309604]	0.230455035758395	4.53991661467582	0.218584239557535	0.602367865964058
ENSRNOG00000012035	Rnf181	ring finger protein 181 [Source:RGD Symbol;Acc:1359698]	0.230443997820349	5.98813175946836	0.0523209349694375	0.322894912954243
ENSRNOG00000016251	Dnaja2	DnaJ heat shock protein family (Hsp40) member A2 [Source:RGD Symbol;Acc:71001]	0.230383419090025	6.09811782426776	0.0533367863527133	0.325016550515283
ENSRNOG00000037897	Rps19	ribosomal protein S19-like2 [Source:RGD Symbol;Acc:68440]	0.230282192131117	1.81404463806697	0.194570273762352	0.57192386001436
ENSRNOG00000039417	Dda1	DET1 and DDB1 associated 1 [Source:RGD Symbol;Acc:1584153]	0.230196164290921	4.14755520750278	0.0954273505141224	0.423546142515084
ENSRNOG00000011054	Laptm5	lysosomal protein transmembrane 5 [Source:RGD Symbol;Acc:621838]	0.230106712230713	3.80346609819673	0.18705497940517	0.56229860475736
ENSRNOG00000015479	Mrps34	mitochondrial ribosomal protein S34 [Source:RGD Symbol;Acc:1305623]	0.230104283800123	5.13398421674277	0.040715588018182	0.287669777873793
ENSRNOG00000001333	Azgp1	alpha-2-glycoprotein 1, zinc-binding [Source:RGD Symbol;Acc:2187]	0.230058111760519	10.127104605958	0.0242060716143096	0.225667655598887
ENSRNOG00000048708	Exosc1	exosome component 1 [Source:RGD Symbol;Acc:1591855]	0.230044725731017	2.95650144690584	0.105742879988258	0.442949217642398
ENSRNOG00000036622	Glyatl1	glycine-N-acyltransferase-like 1 [Source:RGD Symbol;Acc:1564894]	0.22956714183826	7.08064770891781	0.115739493872073	0.463373088178435
ENSRNOG00000002643	Ugdh	UDP-glucose 6-dehydrogenase [Source:RGD Symbol;Acc:621879]	0.229497661087778	7.21546260645384	0.0769669709423411	0.382606412345892
ENSRNOG00000017277	Igsf6	immunoglobulin superfamily, member 6 [Source:RGD Symbol;Acc:620663]	0.229385786137892	1.74784655585019	0.375562057747595	0.737691274596736
ENSRNOG00000007735	Pigm	phosphatidylinositol glycan anchor biosynthesis, class M [Source:RGD Symbol;Acc:71041]	0.229200924054418	5.14730071337994	0.130943957590615	0.486932892830734
ENSRNOG00000020063	Nfkbib	NFKB inhibitor beta [Source:RGD Symbol;Acc:621887]	0.229047812837856	3.87423099521256	0.0722282156935783	0.373136944508095
ENSRNOG00000004302	Pah	phenylalanine hydroxylase [Source:RGD Symbol;Acc:3248]	0.228958714032918	9.75512916390848	0.0771601297106897	0.38316105675356
ENSRNOG00000017090	RGD1308706	similar to RIKEN cDNA 4921524J17 [Source:RGD Symbol;Acc:1308706]	0.228942659087156	4.42614259889909	0.0705263303501288	0.368365294870875
ENSRNOG00000026023	Taf4b	TATA-box binding protein associated factor 4b [Source:RGD Symbol;Acc:1562997]	0.2289250120345	1.7157135975813	0.354687392211857	0.720497227733191
ENSRNOG00000021285	Celsr1	cadherin, EGF LAG seven-pass G-type receptor 1 [Source:RGD Symbol;Acc:1560078]	0.228905925558048	-1.19835866909477	0.457208087470569	0.791610498245652
ENSRNOG00000064694	Sap18	Sin3A associated protein 18 [Source:RGD Symbol;Acc:1310388]	0.228877801787059	3.10175106950842	0.13536751156665	0.495060190219978
ENSRNOG00000018487	Slc3a2	solute carrier family 3 member 2 [Source:RGD Symbol;Acc:3073]	0.228793947584078	5.80444795657987	0.237592115049623	0.621868075872109
ENSRNOG00000021101	Sema6c	semaphorin 6C [Source:RGD Symbol;Acc:3659]	0.2287601254213	2.37823706733868	0.399077464541471	0.75645121190799
ENSRNOG00000004776	Ftsj1	FtsJ RNA methyltransferase homolog 1 (E. coli) [Source:MGI Symbol;Acc:MGI:1859648]	0.228684916677343	3.70504730665386	0.0394114496550904	0.284527295838798
ENSRNOG00000011658	Tex30	testis expressed 30 [Source:RGD Symbol;Acc:1309095]	0.228480575314646	2.72701144841357	0.112154314436233	0.45634846812521
ENSRNOG00000008676	Emp1	epithelial membrane protein 1 [Source:RGD Symbol;Acc:2552]	0.228256209037116	1.48102543106922	0.398452302706141	0.75645121190799
ENSRNOG00000016921	Klhl11	kelch-like family member 11 [Source:RGD Symbol;Acc:1306673]	0.228166319426009	0.16615901351981	0.427061569581579	0.774694851118443
ENSRNOG00000019662	Tm6sf1	transmembrane 6 superfamily member 1 [Source:RGD Symbol;Acc:1307978]	0.228098062028538	0.549741876891959	0.37164351189026	0.733790023284386
ENSRNOG00000021100	Tnfaip8l2	TNF alpha induced protein 8 like 2 [Source:RGD Symbol;Acc:1310519]	0.227921154715076	2.15294566867342	0.269706709605534	0.653148689880164
ENSRNOG00000020908	Hrob	homologous recombination factor with OB-fold [Source:RGD Symbol;Acc:1305385]	0.227910064203075	-1.16910538169295	0.458847529592342	0.792226483322773
ENSRNOG00000031827	Arih2	ariadne RBR E3 ubiquitin protein ligase 2 [Source:RGD Symbol;Acc:1305839]	0.227879716468723	5.33864890534533	0.0199417178860905	0.201859021867365
ENSRNOG00000016038	Mgmt	O-6-methylguanine-DNA methyltransferase [Source:RGD Symbol;Acc:3087]	0.227665034436266	4.24669647164897	0.0481612347951656	0.31164643516885
ENSRNOG00000008142	Brpf1	bromodomain and PHD finger containing, 1 [Source:RGD Symbol;Acc:1584828]	0.22763109104944	4.16029566587357	0.046453772417092	0.306306706159378
ENSRNOG00000006946	Arhgap9	Rho GTPase activating protein 9 [Source:RGD Symbol;Acc:1305342]	0.227595484425582	2.31796386923765	0.291653177839025	0.672083759715555
ENSRNOG00000013216	Usb1	U6 snRNA biogenesis phosphodiesterase 1 [Source:RGD Symbol;Acc:1305215]	0.227560569127688	3.01234466958882	0.0852008644925512	0.402315888589379
ENSRNOG00000042318	Pglyrp2	peptidoglycan recognition protein 2 [Source:RGD Symbol;Acc:1359183]	0.227360133020254	7.7177698379971	0.111511598932379	0.455154932307962
ENSRNOG00000021102	Scn1b	sodium voltage-gated channel beta subunit 1 [Source:RGD Symbol;Acc:3631]	0.227243453242402	3.46169251608667	0.311021585840104	0.688139955822781
ENSRNOG00000009222	Epha2	Eph receptor A2 [Source:RGD Symbol;Acc:1307204]	0.227115543151035	4.80191287427916	0.399943715418366	0.75645121190799
ENSRNOG00000010096	Azi2	5-azacytidine induced 2 [Source:RGD Symbol;Acc:1310530]	0.227099220313682	4.5567901939636	0.0917937351288849	0.415222720250045
ENSRNOG00000064973	ENSRNOG00000064973	sentrin-specific protease 5 [Source:RGD Symbol;Acc:9388747]	0.22691373146661	4.14547379986591	0.056116235767832	0.332673142719259
ENSRNOG00000017676	Plvap	plasmalemma vesicle associated protein [Source:RGD Symbol;Acc:619971]	0.226782151293091	3.45335519947609	0.381939387342407	0.74334141480737
ENSRNOG00000038012	Commd6	COMM domain containing 6 [Source:RGD Symbol;Acc:1560745]	0.226774153079465	3.26624681382549	0.0423884476609648	0.293218430145852
ENSRNOG00000018770	Pmaip1	phorbol-12-myristate-13-acetate-induced protein 1 [Source:RGD Symbol;Acc:1359266]	0.226742420262235	-1.37532999481784	0.606555318019682	0.868388259629172
ENSRNOG00000001300	P2rx4	purinergic receptor P2X 4 [Source:RGD Symbol;Acc:62073]	0.22658696955778	5.17968001988711	0.117575893751497	0.466268005288438
ENSRNOG00000019810	Des	desmin [Source:RGD Symbol;Acc:620686]	0.226481630364243	1.43480378812763	0.397518004877647	0.756080261514194
ENSRNOG00000069865	Zfp37	zinc finger protein 37 [Source:RGD Symbol;Acc:620723]	0.226342504734432	2.60819013031395	0.133573677545371	0.491433705958134
ENSRNOG00000032776	Srp54a	signal recognition particle 54A [Source:RGD Symbol;Acc:621390]	0.226041885358545	5.56404973853741	0.0579733321514204	0.338144104604452
ENSRNOG00000052810	Cyp2c11	cytochrome P450, subfamily 2, polypeptide 11 [Source:RGD Symbol;Acc:2469]	0.225945111451466	11.5048089323642	0.0367864361261017	0.278139346167844
ENSRNOG00000058053	Ube2n	ubiquitin-conjugating enzyme E2N [Source:RGD Symbol;Acc:621096]	0.225432830578802	4.11859403767741	0.0375833614704374	0.2790702269098
ENSRNOG00000045844	Impact	impact RWD domain protein [Source:RGD Symbol;Acc:1591977]	0.225305142692501	4.21074172111437	0.0354540539455119	0.274610000253497
ENSRNOG00000017781	Dnajc7	DnaJ heat shock protein family (Hsp40) member C7 [Source:RGD Symbol;Acc:1303226]	0.225071144745207	5.32131561650713	0.0223375045545031	0.216379449382241
ENSRNOG00000021918	Cep76	centrosomal protein 76 [Source:RGD Symbol;Acc:1305183]	0.224939187197436	2.58449257152057	0.154808063393282	0.523004436166205
ENSRNOG00000004742	Chp1	calcineurin-like EF-hand protein 1 [Source:RGD Symbol;Acc:620447]	0.224934251972063	6.61986871990386	0.101836754883585	0.435914706303119
ENSRNOG00000011029	Sec11a	SEC11 homolog A, signal peptidase complex subunit [Source:RGD Symbol;Acc:69360]	0.224711961133317	5.52068662728098	0.018484580833394	0.194909388688864
ENSRNOG00000024591	Hs3st3a1	heparan sulfate-glucosamine 3-sulfotransferase 3A1 [Source:RGD Symbol;Acc:1561262]	0.224684106675035	1.84717062945359	0.274596558410162	0.657735129713627
ENSRNOG00000021053	Lsr	lipolysis stimulated lipoprotein receptor [Source:RGD Symbol;Acc:69236]	0.224551207522775	6.89095027996473	0.0428540219131908	0.294761716210299
ENSRNOG00000066275	Cyb5d1	cytochrome b5 domain containing 1 [Source:RGD Symbol;Acc:1559567]	0.224549139924715	3.5940630037615	0.0611260651192133	0.345727180954572
ENSRNOG00000020317	Rab5if	RAB5 interacting factor [Source:RGD Symbol;Acc:1307752]	0.224394976878515	6.06856250380608	0.038969952258424	0.282870068684353
ENSRNOG00000055650	Pou2f2	POU class 2 homeobox 2 [Source:RGD Symbol;Acc:621690]	0.224372899663398	-0.331928214212983	0.533434793739879	0.831733468129522
ENSRNOG00000000957	Rpl21	ribosomal protein L21 [Source:RGD Symbol;Acc:68390]	0.22432586769126	3.6111662483235	0.0356206069454803	0.275331641671149
ENSRNOG00000001325	Il3ra	interleukin 3 receptor subunit alpha [Source:RGD Symbol;Acc:628728]	0.224165479481069	3.69699359736654	0.113444564336858	0.458572171928524
ENSRNOG00000009814	Serpine3	serpin family E member 3 [Source:RGD Symbol;Acc:1585042]	0.223868998041815	-0.570430302362734	0.472053423003182	0.798888267900951
ENSRNOG00000049115	Ccr5	C-C motif chemokine receptor 5 [Source:RGD Symbol;Acc:620596]	0.223858139665858	1.9789902134157	0.298176032873438	0.67686678856221
ENSRNOG00000002708	Phf8	PHD finger protein 8 [Source:RGD Symbol;Acc:1561065]	0.223753372839465	4.56726937160867	0.093099250487881	0.41838428272943
ENSRNOG00000009625	Dpysl2	dihydropyrimidinase-like 2 [Source:RGD Symbol;Acc:2517]	0.223552156038919	3.12371765368367	0.239274397556703	0.622497853919936
ENSRNOG00000014160	Tcp1	t-complex 1 [Source:RGD Symbol;Acc:3832]	0.223530091131835	5.64080525518087	0.0875619614332113	0.407446069323685
ENSRNOG00000018945	Nutf2	nuclear transport factor 2 [Source:RGD Symbol;Acc:1359213]	0.22342109014914	4.93703680316447	0.0206867342477215	0.205669446952848
ENSRNOG00000017841	Psme3ip1	proteasome activator subunit 3 interacting protein 1 [Source:RGD Symbol;Acc:1307433]	0.223394013551686	4.19123753756499	0.0257182515460653	0.23370113699335
ENSRNOG00000032871	Mlc1	modulator of VRAC current 1 [Source:RGD Symbol;Acc:1308552]	0.223183696291491	6.53970297458726	0.125943902569036	0.479211274996739
ENSRNOG00000012644	Nup58	nucleoporin 58 [Source:RGD Symbol;Acc:631334]	0.222918449167966	3.64296567334482	0.283008344060933	0.666323442978906
ENSRNOG00000065591	ENSRNOG00000065591	small nuclear ribonucleoprotein G pseudogene [Source:NCBI gene (formerly Entrezgene);Acc:103690100]	0.2228588309858	-0.154422861185591	0.485125083029668	0.806413928352815
ENSRNOG00000004972	Upp1	uridine phosphorylase 1 [Source:RGD Symbol;Acc:1305566]	0.222778945654573	0.901875437584263	0.251488103624402	0.632831394915068
ENSRNOG00000010023	Slc33a1	solute carrier family 33 member 1 [Source:RGD Symbol;Acc:620653]	0.22257847929829	6.08201560899389	0.0241923696978513	0.225667655598887
ENSRNOG00000005012	Utp14a	UTP14A small subunit processome component [Source:RGD Symbol;Acc:1359313]	0.222498030564083	3.73607643018617	0.130996148483366	0.486932892830734
ENSRNOG00000010752	Tmem41b	transmembrane protein 41B [Source:RGD Symbol;Acc:1310870]	0.222430395866532	5.43386043770209	0.0762110977491651	0.381112405174316
ENSRNOG00000069492	Cbr2	similar to Lung carbonyl reductase [NADPH] (NADPH-dependent carbonyl reductase) (LCR) (Adipocyte P27 protein) (AP27) [Source:RGD Symbol;Acc:1590051]	0.22226910813783	7.56689140227768	0.100639339949237	0.434201688337688
ENSRNOG00000000728	Clic2	chloride intracellular channel 2 [Source:RGD Symbol;Acc:1306580]	0.22205127638615	4.10624456328302	0.238524930162853	0.622367409836117
ENSRNOG00000011936	Abhd14a	abhydrolase domain containing 14A [Source:RGD Symbol;Acc:1309721]	0.222025637382964	2.77459309444913	0.260968752128903	0.643789778377079
ENSRNOG00000000122	Ak2	adenylate kinase 2 [Source:RGD Symbol;Acc:2077]	0.222024686536084	7.3282158245875	0.0563608805013487	0.333221866742266
ENSRNOG00000003328	Cdip1	cell death-inducing p53 target 1 [Source:RGD Symbol;Acc:1310686]	0.221966046186783	6.65573130393947	0.0622135043474294	0.347296060950719
ENSRNOG00000028161	Tepsin	TEPSIN, adaptor related protein complex 4 accessory protein [Source:RGD Symbol;Acc:1307410]	0.22168820099202	4.58158462245513	0.088007302690468	0.407922009324422
ENSRNOG00000060052	Tdrd15	tudor domain containing 15 [Source:RGD Symbol;Acc:7716193]	0.221633014523806	1.31517611558679	0.456729975287393	0.791578598298016
ENSRNOG00000017123	B2m	beta-2 microglobulin [Source:RGD Symbol;Acc:2189]	0.221624458942577	10.692350150353	0.112006430049649	0.456062666836395
ENSRNOG00000017876	Dnajc21	DnaJ heat shock protein family (Hsp40) member C21 [Source:RGD Symbol;Acc:621729]	0.22159823658666	4.30134677157572	0.0979501592677553	0.427588633448222
ENSRNOG00000021440	Pptc7	protein phosphatase targeting COQ7 [Source:RGD Symbol;Acc:1310383]	0.22135534341205	4.18708450705559	0.0443091811106318	0.299755440942148
ENSRNOG00000018415	Acot13	acyl-CoA thioesterase 13 [Source:RGD Symbol;Acc:1306513]	0.221307900287176	3.38208272512172	0.0875447742086811	0.407446069323685
ENSRNOG00000037715	RGD1560854	similar to FLJ41131 protein [Source:RGD Symbol;Acc:1560854]	0.221269134932559	3.8151563819935	0.0661720938434523	0.357289768140265
ENSRNOG00000055079	Ndufaf2	NADH:ubiquinone oxidoreductase complex assembly factor 2 [Source:RGD Symbol;Acc:1560158]	0.221223305191044	1.74167447243039	0.17845448560614	0.553745599021513
ENSRNOG00000010658	Cth	cystathionine gamma-lyase [Source:RGD Symbol;Acc:2443]	0.221132885394392	10.2919073772877	0.468238694653602	0.797387156510813
ENSRNOG00000016117	Myof	myoferlin [Source:RGD Symbol;Acc:1564216]	0.22109902458484	1.58204307251885	0.278066679018252	0.660729057028466
ENSRNOG00000059215	Slc66a2	solute carrier family 66 member 2 [Source:RGD Symbol;Acc:1305223]	0.221039110892881	6.70047030617453	0.0417328388776136	0.290861099123298
ENSRNOG00000049911	Cbr1	carbonyl reductase [NADPH] 1-like [Source:RGD Symbol;Acc:7631561]	0.220908287474556	1.64671866349679	0.264060532687454	0.646778395999009
ENSRNOG00000048250	Tmem159	transmembrane protein 159 [Source:RGD Symbol;Acc:727895]	0.220880985095792	2.91238036035057	0.339209891111066	0.710351659383799
ENSRNOG00000063302	ENSRNOG00000063302	similar to anterior pharynx defective 1b homolog [Source:RGD Symbol;Acc:1597236]	0.220828616509684	1.8458215110113	0.220420203414368	0.60345441191062
ENSRNOG00000026610	Akirin1	akirin 1 [Source:RGD Symbol;Acc:1585989]	0.220750756833198	4.75872749643652	0.149266322242403	0.515066886748326
ENSRNOG00000008748	Pex2	peroxisomal biogenesis factor 2 [Source:RGD Symbol;Acc:61814]	0.220716731883934	4.67257323758678	0.0128756454733062	0.161063878056373
ENSRNOG00000043037	Zfp770	zinc finger protein 770 [Source:RGD Symbol;Acc:1597283]	0.220583713277437	3.18373925099136	0.124704734386234	0.477975329965781
ENSRNOG00000051063	AABR07044940.1	transcription elongation factor B polypeptide 1 pseudogene [Source:RGD Symbol;Acc:9165343]	0.220524311743382	1.54230248964752	0.225877938425057	0.609007815123941
ENSRNOG00000019859	Pla2g15	phospholipase A2, group XV [Source:RGD Symbol;Acc:1302982]	0.220517259212695	4.30166043813763	0.0626118973360347	0.348358341970992
ENSRNOG00000024277	Card11	caspase recruitment domain family, member 11 [Source:RGD Symbol;Acc:2323211]	0.220473344810836	0.0774237838197732	0.438485225173447	0.781690310483658
ENSRNOG00000003052	Cox18	cytochrome c oxidase assembly factor COX18 [Source:RGD Symbol;Acc:1559547]	0.220414554142212	3.21418784262946	0.124952671439475	0.47815303540222
ENSRNOG00000010665	Ccr7	C-C motif chemokine receptor 7 [Source:RGD Symbol;Acc:735151]	0.220383938671349	-1.16317999733574	0.590530193662203	0.860896668385759
ENSRNOG00000014562	Hnrnpf	heterogeneous nuclear ribonucleoprotein F [Source:RGD Symbol;Acc:620366]	0.220353750468046	7.23858432557202	0.068508885171065	0.363498807532053
ENSRNOG00000016574	Fiz1	FLT3-interacting zinc finger 1 [Source:RGD Symbol;Acc:1306359]	0.220326844670592	3.52074053353891	0.0751041774262407	0.378402988748012
ENSRNOG00000036942	Tnfrsf9	TNF receptor superfamily member 9 [Source:RGD Symbol;Acc:1598208]	0.220304662126155	-0.040277212904307	0.509894233414994	0.81896181025349
ENSRNOG00000012371	Car7	carbonic anhydrase 7 [Source:RGD Symbol;Acc:1306842]	0.22028010878672	0.995007660645084	0.418552242464715	0.769585814010382
ENSRNOG00000016886	Rnf25	ring finger protein 25 [Source:RGD Symbol;Acc:1311557]	0.220225681722934	3.94020470685415	0.0873066282149602	0.407446069323685
ENSRNOG00000037563	Cd68	Cd68 molecule [Source:RGD Symbol;Acc:1305970]	0.220180428465226	4.58065853092686	0.228020907760534	0.611587421736246
ENSRNOG00000050932	Pfdn4	prefoldin subunit 4 [Source:RGD Symbol;Acc:2324021]	0.219919122404816	2.15962205390892	0.251111045218991	0.632765704965094
ENSRNOG00000005931	Cpq	carboxypeptidase Q [Source:RGD Symbol;Acc:628610]	0.219905199571599	8.24585796260626	0.0569595976198904	0.334685360235083
ENSRNOG00000005668	Ndufa8	NADH:ubiquinone oxidoreductase subunit A8 [Source:RGD Symbol;Acc:1306283]	0.219783537250838	5.91405003642142	0.0158625707118261	0.180589532206386
ENSRNOG00000000073	Tmed5	transmembrane p24 trafficking protein 5 [Source:RGD Symbol;Acc:1359437]	0.219477053345667	5.11662222846584	0.0205979343592973	0.205253024611761
ENSRNOG00000013011	Dnajb4	DnaJ heat shock protein family (Hsp40) member B4 [Source:RGD Symbol;Acc:1305826]	0.219412520466171	4.20508884074224	0.25258538362238	0.634298339872124
ENSRNOG00000017905	Map1lc3b	microtubule-associated protein 1 light chain 3 beta [Source:RGD Symbol;Acc:621315]	0.219396481892422	4.72004429515372	0.0183754561146437	0.194686794531098
ENSRNOG00000029195	Uba7	ubiquitin-like modifier activating enzyme 7 [Source:RGD Symbol;Acc:1308323]	0.219390396630089	4.11832866810264	0.108907385790844	0.450444941787985
ENSRNOG00000054404	ENSRNOG00000054404	similar to OX-2 membrane glycoprotein precursor (MRC OX-2 antigen) (CD200 antigen) [Source:RGD Symbol;Acc:1590252]	0.219347660747638	-2.32256736321943	0.678851622351879	0.898072602521718
ENSRNOG00000030416	Zfp870	zinc finger protein 870 [Source:RGD Symbol;Acc:1597136]	0.219270426008975	1.39129740037626	0.153768903825609	0.521203027089992
ENSRNOG00000016670	AABR07028769.1	phosphatidylinositol-5-phosphate 4-kinase type 2 alpha [Source:RGD Symbol;Acc:621708]	0.219264192428297	2.03720767131546	0.255891490872446	0.638275069056397
ENSRNOG00000010038	Psmc5	proteasome 26S subunit, ATPase 5 [Source:RGD Symbol;Acc:708376]	0.219209157098892	5.82809374454619	0.0262230439936025	0.236142964930692
ENSRNOG00000008747	Plekha5	pleckstrin homology domain containing A5 [Source:RGD Symbol;Acc:621175]	0.219088953040511	4.47666951308986	0.315294563418575	0.692314279931391
ENSRNOG00000000244	Coil	coilin [Source:RGD Symbol;Acc:62031]	0.21904030436358	2.30100134560105	0.214833166627949	0.598670913766421
ENSRNOG00000017561	Toe1	target of EGR1, exonuclease [Source:RGD Symbol;Acc:1309094]	0.219033921486524	2.74676552511514	0.10556919540569	0.442498486658217
ENSRNOG00000008079	Ugp2	UDP-glucose pyrophosphorylase 2 [Source:RGD Symbol;Acc:1310210]	0.218671787711077	8.39257743336261	0.355479214443132	0.720932819226304
ENSRNOG00000060206	Zfp592	zinc finger protein 592 [Source:RGD Symbol;Acc:1308705]	0.218475775891606	5.98368232938879	0.0411237780044399	0.288793725765841
ENSRNOG00000023116	Agmo	alkylglycerol monooxygenase [Source:RGD Symbol;Acc:1312038]	0.218415988349132	7.98166872565749	0.0424053606584024	0.293218430145852
ENSRNOG00000013538	Capza1	capping actin protein of muscle Z-line subunit alpha 1 [Source:RGD Symbol;Acc:1587438]	0.218209243832731	5.32013332699569	0.0434669048215063	0.29754851816026
ENSRNOG00000004353	Ppfia2	PTPRF interacting protein alpha 2 [Source:RGD Symbol;Acc:1305021]	0.218156862081552	0.526692755027575	0.438014430468912	0.781410150235543
ENSRNOG00000009351	Srp68	signal recognition particle 68 [Source:RGD Symbol;Acc:1305376]	0.218151381480374	5.73299857051732	0.0687279342943916	0.36384046917155
ENSRNOG00000004089	Enpp2	ectonucleotide pyrophosphatase/phosphodiesterase 2 [Source:RGD Symbol;Acc:69298]	0.218047145606917	8.1351636981779	0.134201611544762	0.492683771125341
ENSRNOG00000063678	Mcl1	MCL1 apoptosis regulator, BCL2 family member [Source:RGD Symbol;Acc:620525]	0.218047027029922	6.37863158969213	0.0685062612183378	0.363498807532053
ENSRNOG00000026040	Prss53	serine protease 53 [Source:RGD Symbol;Acc:1566127]	0.218033548248424	3.91177721248292	0.288523790264252	0.6707741220115
ENSRNOG00000011463	Psmb2	proteasome 20S subunit beta 2 [Source:RGD Symbol;Acc:61874]	0.217918413226076	5.78393106235566	0.0172664614427677	0.188607219936008
ENSRNOG00000024352	Tyw1	tRNA-yW synthesizing protein 1 homolog [Source:RGD Symbol;Acc:1310420]	0.217782023125068	4.37199259288848	0.147255695864284	0.511688707580303
ENSRNOG00000031598	Atp8b4	ATPase phospholipid transporting 8B4 (putative) [Source:RGD Symbol;Acc:1306712]	0.217725897156331	0.155682114951016	0.385750088717703	0.746526761287208
ENSRNOG00000019022	Fam89a	family with sequence similarity 89, member A [Source:RGD Symbol;Acc:1309879]	0.217722140371497	3.4061777705303	0.46495062118197	0.794961438976183
ENSRNOG00000019325	Rnf185	ring finger protein 185 [Source:RGD Symbol;Acc:1564777]	0.217635170056653	4.81695929709126	0.105225159131216	0.441815609359658
ENSRNOG00000025731	Ptma	prothymosin alpha [Source:RGD Symbol;Acc:61829]	0.217442783068321	5.00882224037202	0.202375877645998	0.582308645302264
ENSRNOG00000003260	Nr1i3	nuclear receptor subfamily 1, group I, member 3 [Source:RGD Symbol;Acc:621400]	0.217395700020969	6.14158511996551	0.650801341670287	0.887168864516977
ENSRNOG00000030212	Cerkl	ceramide kinase-like [Source:RGD Symbol;Acc:1561057]	0.216987715205352	0.777591175671603	0.416566085671451	0.768484637209045
ENSRNOG00000017832	Snx2	sorting nexin 2 [Source:RGD Symbol;Acc:1310291]	0.216864028300179	5.0934607223889	0.020492740817039	0.205111199567853
ENSRNOG00000066351	Sap25	Sin3A-associated protein 25 [Source:RGD Symbol;Acc:1562406]	0.216862056865248	2.57472523910727	0.15519899890904	0.52330279393562
ENSRNOG00000016815	Tmem135	transmembrane protein 135 [Source:RGD Symbol;Acc:1309948]	0.216694633709572	5.76086307875216	0.226256552111277	0.609418291607848
ENSRNOG00000000767	AC112568.1	ubiquitin D [Source:RGD Symbol;Acc:69418]	0.216561331643355	1.85397208637657	0.439518124144609	0.782404189624433
ENSRNOG00000005524	Pno1	partner of NOB1 homolog [Source:RGD Symbol;Acc:727882]	0.216342528179609	3.67182183053452	0.168731450574103	0.543000435494943
ENSRNOG00000012574	Pum3	pumilio RNA-binding family member 3 [Source:RGD Symbol;Acc:1564753]	0.216161931782356	2.44463559986233	0.200248175510063	0.579581492636862
ENSRNOG00000042886	Rps28	ribosomal protein S28 [Source:RGD Symbol;Acc:621046]	0.21602622968062	1.35865532657784	0.233715230129659	0.618148109765541
ENSRNOG00000046172	Sf3b6	splicing factor 3B, subunit 6 [Source:RGD Symbol;Acc:2318878]	0.216000192637996	4.00389178975985	0.0317026251284529	0.258249121484331
ENSRNOG00000066747	ENSRNOG00000066747	uncharacterized LOC108352807 [Source:RGD Symbol;Acc:11509257]	0.215837983019588	-1.02508688326649	0.507474395595635	0.818215399207409
ENSRNOG00000050780	Fpgs	folylpolyglutamate synthase [Source:RGD Symbol;Acc:1587713]	0.215812253589615	5.6615020880157	0.146203905317761	0.510651975886
ENSRNOG00000002609	Ero1b	endoplasmic reticulum oxidoreductase 1 beta [Source:RGD Symbol;Acc:1563548]	0.215680261662973	6.4314762568936	0.316322019635338	0.692866288347472
ENSRNOG00000021138	Cers2	ceramide synthase 2 [Source:RGD Symbol;Acc:1310059]	0.215666592479583	8.27339689097948	0.0270399795610681	0.239180585390901
ENSRNOG00000021424	Cd300lf	Cd300 molecule-like family member F [Source:RGD Symbol;Acc:1309733]	0.215636953217463	4.05241156722013	0.0864320499008956	0.405351388072167
ENSRNOG00000025025	Dnttip2	deoxynucleotidyltransferase, terminal, interacting protein 2 [Source:RGD Symbol;Acc:6497192]	0.21560281678593	4.5028204963749	0.183726042694886	0.559195264493163
ENSRNOG00000055860	Arl8b	ADP-ribosylation factor like GTPase 8B [Source:RGD Symbol;Acc:1562830]	0.215438231211845	5.68781380100434	0.104508017143489	0.440670493242673
ENSRNOG00000008703	Rnps1	RNA binding protein with serine rich domain 1 [Source:RGD Symbol;Acc:1307522]	0.215275644394587	5.15818777377987	0.0563126839001631	0.333221866742266
ENSRNOG00000009156	Tra2a	transformer 2 alpha homolog [Source:RGD Symbol;Acc:1562563]	0.215211344890505	4.0489982259327	0.0762431077581275	0.381123352395984
ENSRNOG00000019744	AABR07032097.1	proline rich 16 [Source:RGD Symbol;Acc:1564528]	0.215174472365156	5.31251570248255	0.109474292195427	0.451240295808296
ENSRNOG00000017227	Ppme1	protein phosphatase methylesterase 1 [Source:RGD Symbol;Acc:1309683]	0.215163045772263	4.31242931212197	0.146443077610511	0.510986371902024
ENSRNOG00000006759	Ankrd24	ankyrin repeat domain 24 [Source:RGD Symbol;Acc:1311385]	0.215103171498664	2.41730176825179	0.172507175418703	0.548268875546047
ENSRNOG00000023410	Apol9a	apolipoprotein L 9a [Source:RGD Symbol;Acc:1562332]	0.214847094178852	6.63439815078995	0.469230622870755	0.798061531811678
ENSRNOG00000017403	Apobr	apolipoprotein B receptor [Source:RGD Symbol;Acc:1565169]	0.213802305314422	0.903661842399514	0.423024224836281	0.773231434266458
ENSRNOG00000052959	Zscan12	zinc finger and SCAN domain containing 12 [Source:RGD Symbol;Acc:628738]	0.21371312315031	3.58665450552604	0.0836103521840305	0.398899122354306
ENSRNOG00000008996	Dpysl5	dihydropyrimidinase-like 5 [Source:RGD Symbol;Acc:620467]	0.213404675019156	1.01108540291129	0.595328080453012	0.862945399538058
ENSRNOG00000012749	C1qb	complement C1q B chain [Source:RGD Symbol;Acc:2229]	0.213330906739439	5.81421094992021	0.158188819320381	0.52828264768687
ENSRNOG00000010557	Smarcd2	SWI/SNF related, matrix associated, actin dependent regulator of chromatin, subfamily d, member 2 [Source:RGD Symbol;Acc:69289]	0.213267828346459	5.07565797303959	0.0177400902455172	0.191747609820796
ENSRNOG00000027410	Ccdc125	coiled-coil domain containing 125 [Source:RGD Symbol;Acc:1561673]	0.213193124446763	3.62461684417114	0.21405923586324	0.598472084901986
ENSRNOG00000046635	Cdca5	cell division cycle associated 5 [Source:RGD Symbol;Acc:1560863]	0.213186894212728	-1.28057821593261	0.585389813344779	0.858156602183083
ENSRNOG00000049951	NEWGENE_1310680	transmembrane protein 151A [Source:RGD Symbol;Acc:1310680]	0.212950258822324	-0.961675179831251	0.652127412059821	0.887168864516977
ENSRNOG00000043370	Fubp1	far upstream element binding protein 1 [Source:RGD Symbol;Acc:1591892]	0.212932296469318	4.45514153168255	0.0704438927326675	0.368221940466777
ENSRNOG00000010748	Mtus1	microtubule associated scaffold protein 1 [Source:RGD Symbol;Acc:631381]	0.212923064099294	7.17505097184977	0.0601084989385898	0.343647963376912
ENSRNOG00000019983	Mlx	MAX dimerization protein MLX [Source:RGD Symbol;Acc:1308590]	0.212860825168599	5.71747146195367	0.0350390288563151	0.27345144198355
ENSRNOG00000018349	Polr1b	RNA polymerase I subunit B [Source:RGD Symbol;Acc:620822]	0.212799456720648	3.89233134865233	0.310953328090981	0.688139955822781
ENSRNOG00000007801	R3hdm2	R3H domain containing 2 [Source:RGD Symbol;Acc:1310066]	0.212730522961513	7.69568123820382	0.221041873424994	0.603956230508285
ENSRNOG00000014665	Dhdds	dehydrodolichyl diphosphate synthase subunit [Source:RGD Symbol;Acc:1311560]	0.21263115469737	5.21965068680072	0.0667528041782845	0.358740149129107
ENSRNOG00000012772	Nqo1	NAD(P)H quinone dehydrogenase 1 [Source:RGD Symbol;Acc:2503]	0.212569678428826	2.60350113740792	0.350818238814946	0.718098406514032
[truncated: 11,393 more rows]
