# Supplementary material for: Gestational exposure to cannabidiol leads to glucose intolerance in 3-month-old male offspring
Source: J Endocrinol. 2023 Nov 23;260(1):e230173. doi: 10.1530/JOE-23-0173 (PMC10762538; doi:10.1530/JOE-23-0173)
Supplement: Supplementary Table 2 [file supplementary_table_2.csv]

p_value	Term_size	Intersection_size	Precision	Recall	Gene_ratio	Term_ID	Source	Term_name
3.72E-15	4496	160	0.393120393	0.035587189	0.035587189	GO:0048523	GO:BP	negative regulation of cellular process
1.58E-12	2413	102	0.250614251	0.042271032	0.042271032	GO:0035556	GO:BP	intracellular signal transduction
4.93E-12	5023	164	0.402948403	0.032649811	0.032649811	GO:0031323	GO:BP	regulation of cellular metabolic process
1.71E-11	6485	194	0.476658477	0.029915189	0.029915189	GO:0019222	GO:BP	regulation of metabolic process
1.71E-11	5362	170	0.417690418	0.031704588	0.031704588	GO:0048519	GO:BP	negative regulation of biological process
3.69E-11	6150	186	0.457002457	0.030243902	0.030243902	GO:0032502	GO:BP	developmental process
9.14E-11	5365	168	0.412776413	0.031314073	0.031314073	GO:0080090	GO:BP	regulation of primary metabolic process
1.18E-10	5197	164	0.402948403	0.031556667	0.031556667	GO:0051171	GO:BP	regulation of nitrogen compound metabolic process
2.53E-10	2609	102	0.250614251	0.039095439	0.039095439	GO:0006793	GO:BP	phosphorus metabolic process
9.19E-10	2585	100	0.245700246	0.03868472	0.03868472	GO:0006796	GO:BP	phosphate-containing compound metabolic process
1.16E-09	2992	110	0.27027027	0.036764706	0.036764706	GO:0010033	GO:BP	response to organic substance
1.36E-09	5664	171	0.42014742	0.030190678	0.030190678	GO:0048856	GO:BP	anatomical structure development
2.90E-09	2022	84	0.206388206	0.041543027	0.041543027	GO:0071310	GO:BP	cellular response to organic substance
3.80E-09	3170	113	0.277641278	0.035646688	0.035646688	GO:0023051	GO:BP	regulation of signaling
3.99E-09	11302	279	0.685503686	0.024685896	0.024685896	GO:0050794	GO:BP	regulation of cellular process
4.86E-09	12648	302	0.742014742	0.023877293	0.023877293	GO:0065007	GO:BP	biological regulation
5.97E-09	2392	93	0.228501229	0.038879599	0.038879599	GO:0050793	GO:BP	regulation of developmental process
8.51E-09	3168	112	0.275184275	0.035353535	0.035353535	GO:0010646	GO:BP	regulation of cell communication
1.35E-08	1500	68	0.167076167	0.045333333	0.045333333	GO:0006468	GO:BP	protein phosphorylation
1.53E-08	6007	175	0.42997543	0.029132679	0.029132679	GO:0060255	GO:BP	regulation of macromolecule metabolic process
1.55E-08	12269	294	0.722358722	0.023962833	0.023962833	GO:0050789	GO:BP	regulation of biological process
1.81E-08	2597	97	0.238329238	0.037350789	0.037350789	GO:0009653	GO:BP	anatomical structure morphogenesis
1.93E-08	1726	74	0.181818182	0.042873696	0.042873696	GO:0016310	GO:BP	phosphorylation
2.23E-08	3425	117	0.287469287	0.034160584	0.034160584	GO:0036211	GO:BP	protein modification process
2.53E-08	5993	174	0.427518428	0.029033873	0.029033873	GO:0048518	GO:BP	positive regulation of biological process
6.13E-08	2653	97	0.238329238	0.036562382	0.036562382	GO:0070887	GO:BP	cellular response to chemical stimulus
7.34E-08	3616	120	0.294840295	0.033185841	0.033185841	GO:0043412	GO:BP	macromolecule modification
1.03E-07	2051	81	0.199017199	0.03949293	0.03949293	GO:0031324	GO:BP	negative regulation of cellular metabolic process
1.51E-07	3829	124	0.304668305	0.032384435	0.032384435	GO:0009889	GO:BP	regulation of biosynthetic process
1.80E-07	2745	98	0.240786241	0.035701275	0.035701275	GO:0009966	GO:BP	regulation of signal transduction
1.88E-07	1962	78	0.191646192	0.039755352	0.039755352	GO:1901700	GO:BP	response to oxygen-containing compound
1.96E-07	3714	121	0.297297297	0.032579429	0.032579429	GO:0031326	GO:BP	regulation of cellular biosynthetic process
2.31E-07	3637	119	0.292383292	0.032719274	0.032719274	GO:0009893	GO:BP	positive regulation of metabolic process
3.39E-07	4587	140	0.343980344	0.030521038	0.030521038	GO:0007275	GO:BP	multicellular organism development
4.82E-07	2794	98	0.240786241	0.035075161	0.035075161	GO:0031325	GO:BP	positive regulation of cellular metabolic process
4.85E-07	5299	155	0.380835381	0.029250802	0.029250802	GO:0048522	GO:BP	positive regulation of cellular process
5.71E-07	847	45	0.110565111	0.053128689	0.053128689	GO:0035239	GO:BP	tube morphogenesis
8.81E-07	2949	101	0.248157248	0.034248898	0.034248898	GO:0051173	GO:BP	positive regulation of nitrogen compound metabolic process
8.93E-07	3890	123	0.302211302	0.031619537	0.031619537	GO:0048731	GO:BP	system development
9.08E-07	1293	58	0.142506143	0.044856922	0.044856922	GO:0010648	GO:BP	negative regulation of cell communication
1.20E-06	3646	117	0.287469287	0.032089962	0.032089962	GO:0048583	GO:BP	regulation of response to stimulus
1.58E-06	2328	85	0.208845209	0.036512027	0.036512027	GO:0051246	GO:BP	regulation of protein metabolic process
2.07E-06	2746	95	0.233415233	0.034595776	0.034595776	GO:0009605	GO:BP	response to external stimulus
2.29E-06	1290	57	0.14004914	0.044186047	0.044186047	GO:0023057	GO:BP	negative regulation of signaling
2.77E-06	1332	58	0.142506143	0.043543544	0.043543544	GO:1901701	GO:BP	cellular response to oxygen-containing compound
3.21E-06	960	47	0.115479115	0.048958333	0.048958333	GO:0000902	GO:BP	cell morphogenesis
4.21E-06	1981	75	0.184275184	0.037859667	0.037859667	GO:0009888	GO:BP	tissue development
4.70E-06	841	43	0.105651106	0.051129608	0.051129608	GO:0022603	GO:BP	regulation of anatomical structure morphogenesis
5.13E-06	1536	63	0.154791155	0.041015625	0.041015625	GO:1902531	GO:BP	regulation of intracellular signal transduction
5.65E-06	2350	84	0.206388206	0.035744681	0.035744681	GO:0065009	GO:BP	regulation of molecular function
7.85E-06	9466	234	0.574938575	0.024720051	0.024720051	GO:0050896	GO:BP	response to stimulus
8.57E-06	1231	54	0.132678133	0.043866775	0.043866775	GO:0060429	GO:BP	epithelium development
8.88E-06	3333	107	0.262899263	0.03210321	0.03210321	GO:0010604	GO:BP	positive regulation of macromolecule metabolic process
1.26E-05	70	12	0.029484029	0.171428571	0.171428571	GO:0032922	GO:BP	circadian regulation of gene expression
1.38E-05	1248	54	0.132678133	0.043269231	0.043269231	GO:0019220	GO:BP	regulation of phosphate metabolic process
1.41E-05	1249	54	0.132678133	0.043234588	0.043234588	GO:0051174	GO:BP	regulation of phosphorus metabolic process
1.57E-05	2898	96	0.235872236	0.033126294	0.033126294	GO:0051239	GO:BP	regulation of multicellular organismal process
2.84E-05	1098	49	0.12039312	0.044626594	0.044626594	GO:0035295	GO:BP	tube development
3.35E-05	1174	51	0.125307125	0.043441227	0.043441227	GO:0009968	GO:BP	negative regulation of signal transduction
3.67E-05	1107	49	0.12039312	0.044263776	0.044263776	GO:0051241	GO:BP	negative regulation of multicellular organismal process
4.69E-05	3090	99	0.243243243	0.032038835	0.032038835	GO:0009892	GO:BP	negative regulation of metabolic process
7.01E-05	1420	57	0.14004914	0.040140845	0.040140845	GO:0031399	GO:BP	regulation of protein modification process
7.39E-05	3161	100	0.245700246	0.031635558	0.031635558	GO:2001141	GO:BP	regulation of RNA biosynthetic process
7.74E-05	4047	120	0.294840295	0.029651594	0.029651594	GO:0030154	GO:BP	cell differentiation
7.78E-05	3601	110	0.27027027	0.03054707	0.03054707	GO:0010556	GO:BP	regulation of macromolecule biosynthetic process
8.39E-05	544	31	0.076167076	0.056985294	0.056985294	GO:0002009	GO:BP	morphogenesis of an epithelium
9.26E-05	2539	85	0.208845209	0.033477747	0.033477747	GO:0007166	GO:BP	cell surface receptor signaling pathway
0.000107153	2423	82	0.201474201	0.033842344	0.033842344	GO:0007399	GO:BP	nervous system development
0.000107157	4070	120	0.294840295	0.029484029	0.029484029	GO:0048869	GO:BP	cellular developmental process
0.000112357	2221	77	0.189189189	0.034669068	0.034669068	GO:0051172	GO:BP	negative regulation of nitrogen compound metabolic process
0.000130685	1047	46	0.113022113	0.043935053	0.043935053	GO:0033993	GO:BP	response to lipid
0.00013843	1374	55	0.135135135	0.040029112	0.040029112	GO:0051247	GO:BP	positive regulation of protein metabolic process
0.000155469	1529	59	0.144963145	0.038587312	0.038587312	GO:0048585	GO:BP	negative regulation of response to stimulus
0.000193004	922	42	0.103194103	0.045553145	0.045553145	GO:0051093	GO:BP	negative regulation of developmental process
0.000196599	957	43	0.105651106	0.044932079	0.044932079	GO:0009725	GO:BP	response to hormone
0.000208062	660	34	0.083538084	0.051515152	0.051515152	GO:0043408	GO:BP	regulation of MAPK cascade
0.00021238	629	33	0.081081081	0.052464229	0.052464229	GO:0071396	GO:BP	cellular response to lipid
0.000217489	3671	110	0.27027027	0.029964587	0.029964587	GO:0034654	GO:BP	nucleobase-containing compound biosynthetic process
0.000222692	1777	65	0.15970516	0.036578503	0.036578503	GO:0009719	GO:BP	response to endogenous stimulus
0.000227373	3146	98	0.240786241	0.031150668	0.031150668	GO:0006355	GO:BP	regulation of DNA-templated transcription
0.000234488	3148	98	0.240786241	0.031130877	0.031130877	GO:1903506	GO:BP	regulation of nucleic acid-templated transcription
0.00028915	370	24	0.058968059	0.064864865	0.064864865	GO:0060562	GO:BP	epithelial tube morphogenesis
0.000304439	1521	58	0.142506143	0.038132807	0.038132807	GO:0045595	GO:BP	regulation of cell differentiation
0.0003093	736	36	0.088452088	0.048913043	0.048913043	GO:0000165	GO:BP	MAPK cascade
0.000316092	1638	61	0.14987715	0.037240537	0.037240537	GO:0050790	GO:BP	regulation of catalytic activity
0.000341736	3436	104	0.255528256	0.030267753	0.030267753	GO:0051252	GO:BP	regulation of RNA metabolic process
0.000348878	3884	114	0.28009828	0.029351184	0.029351184	GO:1901362	GO:BP	organic cyclic compound biosynthetic process
0.000361761	5088	140	0.343980344	0.027515723	0.027515723	GO:0051179	GO:BP	localization
0.000385295	3312	101	0.248157248	0.030495169	0.030495169	GO:0032774	GO:BP	RNA biosynthetic process
0.000465548	2804	89	0.218673219	0.031740371	0.031740371	GO:0048468	GO:BP	cell development
0.00046578	1094	46	0.113022113	0.042047532	0.042047532	GO:0072359	GO:BP	circulatory system development
0.000469251	918	41	0.100737101	0.044662309	0.044662309	GO:0031401	GO:BP	positive regulation of protein modification process
0.000484755	652	33	0.081081081	0.050613497	0.050613497	GO:0048729	GO:BP	tissue morphogenesis
0.000526206	922	41	0.100737101	0.044468547	0.044468547	GO:0044092	GO:BP	negative regulation of molecular function
0.000531809	1470	56	0.137592138	0.038095238	0.038095238	GO:0071495	GO:BP	cellular response to endogenous stimulus
0.000537746	2225	75	0.184275184	0.033707865	0.033707865	GO:0006357	GO:BP	regulation of transcription by RNA polymerase II
0.000573009	1102	46	0.113022113	0.041742287	0.041742287	GO:0042325	GO:BP	regulation of phosphorylation
0.000597311	3743	110	0.27027027	0.029388191	0.029388191	GO:0018130	GO:BP	heterocycle biosynthetic process
0.000694168	3754	110	0.27027027	0.029302078	0.029302078	GO:0019438	GO:BP	aromatic compound biosynthetic process
0.000753292	3715	109	0.267813268	0.029340511	0.029340511	GO:0019219	GO:BP	regulation of nucleobase-containing compound metabolic process
0.000836287	480	27	0.066339066	0.05625	0.05625	GO:0043410	GO:BP	positive regulation of MAPK cascade
0.000883938	3281	99	0.243243243	0.030173728	0.030173728	GO:0006351	GO:BP	DNA-templated transcription
0.000896717	3282	99	0.243243243	0.030164534	0.030164534	GO:0097659	GO:BP	nucleic acid-templated transcription
0.000924616	804	37	0.090909091	0.0460199	0.0460199	GO:0010562	GO:BP	positive regulation of phosphorus metabolic process
0.000924616	804	37	0.090909091	0.0460199	0.0460199	GO:0045937	GO:BP	positive regulation of phosphate metabolic process
0.000975626	4793	132	0.324324324	0.027540163	0.027540163	GO:0010468	GO:BP	regulation of gene expression
0.000978135	840	38	0.093366093	0.045238095	0.045238095	GO:0045597	GO:BP	positive regulation of cell differentiation
0.001036487	7996	197	0.484029484	0.024637319	0.024637319	GO:0051716	GO:BP	cellular response to stimulus
0.001181232	1392	53	0.13022113	0.038074713	0.038074713	GO:2000026	GO:BP	regulation of multicellular organismal development
0.001249851	3173	96	0.235872236	0.030255279	0.030255279	GO:0048513	GO:BP	animal organ development
0.001309011	6458	166	0.407862408	0.025704552	0.025704552	GO:1901564	GO:BP	organonitrogen compound metabolic process
0.001539844	3678	107	0.262899263	0.029091898	0.029091898	GO:0006950	GO:BP	response to stress
0.001547028	1957	67	0.164619165	0.034236076	0.034236076	GO:0009891	GO:BP	positive regulation of biosynthetic process
0.001640803	999	42	0.103194103	0.042042042	0.042042042	GO:0001932	GO:BP	regulation of protein phosphorylation
0.00168022	5602	148	0.363636364	0.026419136	0.026419136	GO:0019538	GO:BP	protein metabolic process
0.001710452	723	34	0.083538084	0.047026279	0.047026279	GO:0030155	GO:BP	regulation of cell adhesion
0.001765549	4468	124	0.304668305	0.02775291	0.02775291	GO:0051234	GO:BP	establishment of localization
0.001805891	1450	54	0.132678133	0.037241379	0.037241379	GO:0009967	GO:BP	positive regulation of signal transduction
0.001820102	1966	67	0.164619165	0.034079349	0.034079349	GO:0008283	GO:BP	cell population proliferation
0.001820245	1606	58	0.142506143	0.03611457	0.03611457	GO:0010941	GO:BP	regulation of cell death
0.002000236	900	39	0.095823096	0.043333333	0.043333333	GO:0007167	GO:BP	enzyme-linked receptor protein signaling pathway
0.002092153	1457	54	0.132678133	0.037062457	0.037062457	GO:0043067	GO:BP	regulation of programmed cell death
0.002221665	30	7	0.017199017	0.233333333	0.233333333	GO:0042634	GO:BP	regulation of hair cycle
0.002455011	943	40	0.098280098	0.042417815	0.042417815	GO:0051248	GO:BP	negative regulation of protein metabolic process
0.002486779	2315	75	0.184275184	0.032397408	0.032397408	GO:0006366	GO:BP	transcription by RNA polymerase II
0.0026323	1546	56	0.137592138	0.03622251	0.03622251	GO:0044419	GO:BP	biological process involved in interspecies interaction between organisms
0.003024283	392	23	0.056511057	0.058673469	0.058673469	GO:0010563	GO:BP	negative regulation of phosphorus metabolic process
0.003024283	392	23	0.056511057	0.058673469	0.058673469	GO:0045936	GO:BP	negative regulation of phosphate metabolic process
0.003389648	1288	49	0.12039312	0.038043478	0.038043478	GO:0051094	GO:BP	positive regulation of developmental process
0.003487637	1759	61	0.14987715	0.034678795	0.034678795	GO:0022008	GO:BP	neurogenesis
0.003547967	2337	75	0.184275184	0.032092426	0.032092426	GO:0051128	GO:BP	regulation of cellular component organization
0.003572527	1483	54	0.132678133	0.036412677	0.036412677	GO:0031327	GO:BP	negative regulation of cellular biosynthetic process
0.003939091	1527	55	0.135135135	0.036018337	0.036018337	GO:0009890	GO:BP	negative regulation of biosynthetic process
0.003981762	1372	51	0.125307125	0.037172012	0.037172012	GO:0044093	GO:BP	positive regulation of molecular function
0.004092123	233	17	0.041769042	0.072961373	0.072961373	GO:0031098	GO:BP	stress-activated protein kinase signaling cascade
0.004175752	2096	69	0.16953317	0.032919847	0.032919847	GO:0048584	GO:BP	positive regulation of response to stimulus
0.004483416	4313	119	0.292383292	0.027591004	0.027591004	GO:0006810	GO:BP	transport
0.004591267	6929	173	0.425061425	0.024967528	0.024967528	GO:0023052	GO:BP	signaling
0.004769767	4693	127	0.312039312	0.027061581	0.027061581	GO:0042221	GO:BP	response to chemical
0.004775621	1898	64	0.157248157	0.033719705	0.033719705	GO:0031328	GO:BP	positive regulation of cellular biosynthetic process
0.005135019	1423	52	0.127764128	0.036542516	0.036542516	GO:0051707	GO:BP	response to other organism
0.005244683	7043	175	0.42997543	0.024847366	0.024847366	GO:0007154	GO:BP	cell communication
0.005347584	1464	53	0.13022113	0.036202186	0.036202186	GO:0009607	GO:BP	response to biotic stimulus
0.005457542	1426	52	0.127764128	0.036465638	0.036465638	GO:0042981	GO:BP	regulation of apoptotic process
0.005569189	1427	52	0.127764128	0.036440084	0.036440084	GO:0043207	GO:BP	response to external biotic stimulus
0.005611393	348	21	0.051597052	0.060344828	0.060344828	GO:0072001	GO:BP	renal system development
0.005626738	213	16	0.039312039	0.075117371	0.075117371	GO:0061138	GO:BP	morphogenesis of a branching epithelium
0.006003668	6507	164	0.402948403	0.025203627	0.025203627	GO:0007165	GO:BP	signal transduction
0.006178572	836	36	0.088452088	0.043062201	0.043062201	GO:0060284	GO:BP	regulation of cell development
0.006181718	1164	45	0.110565111	0.038659794	0.038659794	GO:0010243	GO:BP	response to organonitrogen compound
0.006807724	1398	51	0.125307125	0.036480687	0.036480687	GO:0007010	GO:BP	cytoskeleton organization
0.007285118	570	28	0.068796069	0.049122807	0.049122807	GO:0048514	GO:BP	blood vessel morphogenesis
0.007515918	1640	57	0.14004914	0.034756098	0.034756098	GO:0042592	GO:BP	homeostatic process
0.007646754	169	14	0.034398034	0.082840237	0.082840237	GO:0046890	GO:BP	regulation of lipid biosynthetic process
0.007797079	1602	56	0.137592138	0.034956305	0.034956305	GO:1903508	GO:BP	positive regulation of nucleic acid-templated transcription
0.007797079	1602	56	0.137592138	0.034956305	0.034956305	GO:0045893	GO:BP	positive regulation of DNA-templated transcription
0.008362951	777	34	0.083538084	0.043758044	0.043758044	GO:0009617	GO:BP	response to bacterium
0.008884312	1609	56	0.137592138	0.034804226	0.034804226	GO:1902680	GO:BP	positive regulation of RNA biosynthetic process
0.009126147	51	8	0.01965602	0.156862745	0.156862745	GO:0038066	GO:BP	p38MAPK cascade
0.009284835	481	25	0.061425061	0.051975052	0.051975052	GO:0031400	GO:BP	negative regulation of protein modification process
0.01012544	2882	86	0.211302211	0.029840389	0.029840389	GO:0010605	GO:BP	negative regulation of macromolecule metabolic process
0.010171597	223	16	0.039312039	0.071748879	0.071748879	GO:0051403	GO:BP	stress-activated MAPK cascade
0.011166732	1229	46	0.113022113	0.037428804	0.037428804	GO:1901698	GO:BP	response to nitrogen compound
0.011238485	1662	57	0.14004914	0.034296029	0.034296029	GO:0010647	GO:BP	positive regulation of cell communication
0.011580022	129	12	0.029484029	0.093023256	0.093023256	GO:0002065	GO:BP	columnar/cuboidal epithelial cell differentiation
0.011650977	1664	57	0.14004914	0.034254808	0.034254808	GO:0023056	GO:BP	positive regulation of signaling
0.011789209	1951	64	0.157248157	0.03280369	0.03280369	GO:0008219	GO:BP	cell death
0.012033316	970	39	0.095823096	0.040206186	0.040206186	GO:0043085	GO:BP	positive regulation of catalytic activity
0.013606469	339	20	0.049140049	0.05899705	0.05899705	GO:0042326	GO:BP	negative regulation of phosphorylation
0.01399186	178	14	0.034398034	0.078651685	0.078651685	GO:0048754	GO:BP	branching morphogenesis of an epithelial tube
0.014269139	229	16	0.039312039	0.069868996	0.069868996	GO:0001763	GO:BP	morphogenesis of a branching structure
0.014695941	132	12	0.029484029	0.090909091	0.090909091	GO:0030177	GO:BP	positive regulation of Wnt signaling pathway
0.01545925	313	19	0.046683047	0.060702875	0.060702875	GO:0001933	GO:BP	negative regulation of protein phosphorylation
0.016374974	562	27	0.066339066	0.048042705	0.048042705	GO:1901652	GO:BP	response to peptide
0.01641258	697	31	0.076167076	0.044476327	0.044476327	GO:0001944	GO:BP	vasculature development
0.017050074	664	30	0.073710074	0.045180723	0.045180723	GO:0001568	GO:BP	blood vessel development
0.018638383	633	29	0.071253071	0.045813586	0.045813586	GO:0043549	GO:BP	regulation of kinase activity
0.019507987	1816	60	0.147420147	0.033039648	0.033039648	GO:0010557	GO:BP	positive regulation of macromolecule biosynthetic process
0.020044714	918	37	0.090909091	0.040305011	0.040305011	GO:0034097	GO:BP	response to cytokine
0.020533648	919	37	0.090909091	0.040261153	0.040261153	GO:1902533	GO:BP	positive regulation of intracellular signal transduction
0.020538985	2281	71	0.174447174	0.031126699	0.031126699	GO:0002376	GO:BP	immune system process
0.020558612	1737	58	0.142506143	0.033390904	0.033390904	GO:0051254	GO:BP	positive regulation of RNA metabolic process
0.021273038	1739	58	0.142506143	0.033352501	0.033352501	GO:0006915	GO:BP	apoptotic process
0.021833665	115	11	0.027027027	0.095652174	0.095652174	GO:0071346	GO:BP	cellular response to type II interferon
0.022478056	211	15	0.036855037	0.071090047	0.071090047	GO:0033673	GO:BP	negative regulation of kinase activity
0.022692247	381	21	0.051597052	0.05511811	0.05511811	GO:0032496	GO:BP	response to lipopolysaccharide
0.023207157	573	27	0.066339066	0.047120419	0.047120419	GO:0007169	GO:BP	transmembrane receptor protein tyrosine kinase signaling pathway
0.026875886	1794	59	0.144963145	0.032887402	0.032887402	GO:0012501	GO:BP	programmed cell death
0.028395371	449	23	0.056511057	0.051224944	0.051224944	GO:0010720	GO:BP	positive regulation of cell development
0.030070074	299	18	0.044226044	0.060200669	0.060200669	GO:0030111	GO:BP	regulation of Wnt signaling pathway
0.031025569	142	12	0.029484029	0.084507042	0.084507042	GO:0034341	GO:BP	response to type II interferon
0.031047488	1437	50	0.122850123	0.034794711	0.034794711	GO:0030182	GO:BP	neuron differentiation
0.031728236	617	28	0.068796069	0.045380875	0.045380875	GO:0032870	GO:BP	cellular response to hormone stimulus
0.033216806	192	14	0.034398034	0.072916667	0.072916667	GO:0006469	GO:BP	negative regulation of protein kinase activity
0.036135629	393	21	0.051597052	0.053435115	0.053435115	GO:1901653	GO:BP	cellular response to peptide
0.03950225	1136	42	0.103194103	0.036971831	0.036971831	GO:0048646	GO:BP	anatomical structure formation involved in morphogenesis
0.039548407	195	14	0.034398034	0.071794872	0.071794872	GO:0001889	GO:BP	liver development
0.040203799	335	19	0.046683047	0.056716418	0.056716418	GO:0001822	GO:BP	kidney development
0.040203799	335	19	0.046683047	0.056716418	0.056716418	GO:0019216	GO:BP	regulation of lipid metabolic process
0.040460511	396	21	0.051597052	0.053030303	0.053030303	GO:0002237	GO:BP	response to molecule of bacterial origin
0.04061442	277	17	0.041769042	0.061371841	0.061371841	GO:0007162	GO:BP	negative regulation of cell adhesion
0.04068744	1061	40	0.098280098	0.037700283	0.037700283	GO:0009887	GO:BP	animal organ morphogenesis
0.041425053	123	11	0.027027027	0.089430894	0.089430894	GO:0042633	GO:BP	hair cycle
0.041425053	123	11	0.027027027	0.089430894	0.089430894	GO:0042303	GO:BP	molting cycle
0.046920472	198	14	0.034398034	0.070707071	0.070707071	GO:0061008	GO:BP	hepaticobiliary system development
0.04842766	103	10	0.024570025	0.097087379	0.097087379	GO:0061326	GO:BP	renal tubule development
0.048634111	1624	54	0.132678133	0.033251232	0.033251232	GO:0051240	GO:BP	positive regulation of multicellular organismal process
0.049437072	253	16	0.039312039	0.063241107	0.063241107	GO:0051348	GO:BP	negative regulation of transferase activity
0.049791062	1225	44	0.108108108	0.035918367	0.035918367	GO:0045944	GO:BP	positive regulation of transcription by RNA polymerase II
0.049989084	531	25	0.061425061	0.047080979	0.047080979	GO:1905114	GO:BP	cell surface receptor signaling pathway involved in cell-cell signaling
1.00E-10	10324	268	0.650485437	0.025958931	0.025958931	GO:0005737	GO:CC	cytoplasm
0.001094303	437	24	0.058252427	0.054919908	0.054919908	GO:0045177	GO:CC	apical part of cell
0.002023847	3	3	0.007281553	1	1	GO:0020005	GO:CC	symbiont-containing vacuole membrane
0.002023847	3	3	0.007281553	1	1	GO:0030430	GO:CC	host cell cytoplasm
0.002023847	3	3	0.007281553	1	1	GO:0033643	GO:CC	host cell part
0.002023847	3	3	0.007281553	1	1	GO:0033646	GO:CC	host intracellular part
0.002023847	3	3	0.007281553	1	1	GO:0033655	GO:CC	host cell cytoplasm part
0.002023847	3	3	0.007281553	1	1	GO:0043656	GO:CC	host intracellular region
0.002023847	3	3	0.007281553	1	1	GO:0020003	GO:CC	symbiont-containing vacuole
0.004553585	2058	66	0.160194175	0.032069971	0.032069971	GO:0005856	GO:CC	cytoskeleton
0.007981135	4	3	0.007281553	0.75	0.75	GO:1990513	GO:CC	CLOCK-BMAL transcription complex
0.012208234	348	19	0.046116505	0.054597701	0.054597701	GO:0016324	GO:CC	apical plasma membrane
0.034072643	8648	201	0.487864078	0.023242368	0.023242368	GO:0016020	GO:CC	membrane
0.038569345	2208	66	0.160194175	0.029891304	0.029891304	GO:0042995	GO:CC	cell projection
0.038788763	6	3	0.007281553	0.5	0.5	GO:0043657	GO:CC	host cell
0.038788763	6	3	0.007281553	0.5	0.5	GO:0018995	GO:CC	host cellular component
0.044522353	2133	64	0.155339806	0.030004688	0.030004688	GO:0120025	GO:CC	plasma membrane bounded cell projection
9.23E-12	8447	249	0.616336634	0.029477921	0.029477921	GO:0005515	GO:MF	protein binding
0.001224144	43	8	0.01980198	0.186046512	0.186046512	GO:0070888	GO:MF	E-box binding
0.00295705	591	30	0.074257426	0.050761421	0.050761421	GO:0004672	GO:MF	protein kinase activity
0.005322919	704	33	0.081683168	0.046875	0.046875	GO:0016773	GO:MF	phosphotransferase activity, alcohol group as acceptor
0.006542551	1012	42	0.103960396	0.041501976	0.041501976	GO:0046983	GO:MF	protein dimerization activity
0.007121405	2165	73	0.180693069	0.033718245	0.033718245	GO:0097367	GO:MF	carbohydrate derivative binding
0.008180555	987	41	0.101485149	0.04154002	0.04154002	GO:0000987	GO:MF	cis-regulatory region sequence-specific DNA binding
0.008264139	655	31	0.076732673	0.047328244	0.047328244	GO:0042803	GO:MF	protein homodimerization activity
0.011605273	2315	76	0.188118812	0.032829374	0.032829374	GO:0140096	GO:MF	catalytic activity, acting on a protein
0.022762878	962	39	0.096534653	0.040540541	0.040540541	GO:0000978	GO:MF	RNA polymerase II cis-regulatory region sequence-specific DNA binding
0.027397296	798	34	0.084158416	0.042606516	0.042606516	GO:0016301	GO:MF	kinase activity
0.040880229	12	4	0.00990099	0.333333333	0.333333333	GO:0039706	GO:MF	co-receptor binding
0.044786785	5	3	0.007425743	0.6	0.6	GO:0005415	GO:MF	nucleoside:sodium symporter activity
0.04825246	961	38	0.094059406	0.039542144	0.039542144	GO:0016772	GO:MF	transferase activity, transferring phosphorus-containing groups
0.000115384	34	8	0.038647343	0.235294118	0.235294118	KEGG:04710	KEGG	Circadian rhythm
0.018316322	11	4	0.025316456	0.363636364	0.363636364	REAC:R-RNO-4641263	REAC	Regulation of FZD by ubiquitination
9.18E-12	16806	398	0.876651982	0.023682018	0.023682018	TF:M07039	TF	Factor: ETF; motif: CCCCGCCCCYN
3.89E-11	9709	270	0.594713656	0.027809249	0.027809249	TF:M00803	TF	Factor: E2F; motif: GGCGSG
7.91E-11	11189	298	0.656387665	0.026633301	0.026633301	TF:M00716_1	TF	Factor: ZF5; motif: GSGCGCGR; match class: 1
8.37E-10	20723	446	0.982378855	0.02152198	0.02152198	TF:M01822_1	TF	Factor: CPBP; motif: SNCCCNN; match class: 1
1.17E-09	14749	359	0.790748899	0.024340633	0.024340633	TF:M00716	TF	Factor: ZF5; motif: GSGCGCGR
2.03E-08	11141	289	0.636563877	0.025940221	0.025940221	TF:M00333_1	TF	Factor: ZF5; motif: NRNGNGCGCGCWN; match class: 1
4.69E-08	11783	300	0.660792952	0.025460409	0.025460409	TF:M01240_1	TF	Factor: BEN; motif: CAGCGRNV; match class: 1
7.15E-08	12670	316	0.696035242	0.024940805	0.024940805	TF:M07039_1	TF	Factor: ETF; motif: CCCCGCCCCYN; match class: 1
3.12E-07	6176	182	0.400881057	0.029468912	0.029468912	TF:M00803_1	TF	Factor: E2F; motif: GGCGSG; match class: 1
7.00E-07	10410	269	0.592511013	0.025840538	0.025840538	TF:M07380	TF	Factor: E2F-4; motif: NTTTCSCGCC
1.29E-06	10615	272	0.599118943	0.025624117	0.025624117	TF:M02089	TF	Factor: E2F-3; motif: GGCGGGN
1.85E-06	8129	221	0.486784141	0.027186616	0.027186616	TF:M00933	TF	Factor: Sp1; motif: CCCCGCCCCN
2.08E-06	15297	358	0.788546256	0.023403282	0.023403282	TF:M00333	TF	Factor: ZF5; motif: NRNGNGCGCGCWN
5.65E-06	6762	190	0.418502203	0.028098196	0.028098196	TF:M02036	TF	Factor: WT1; motif: CGCCCCCNCN
6.20E-06	6310	180	0.396475771	0.028526149	0.028526149	TF:M03807	TF	Factor: SP2; motif: GNNGGGGGCGGGGSN
6.52E-06	5236	156	0.343612335	0.029793736	0.029793736	TF:M00982	TF	Factor: KROX; motif: CCCGCCCCCRCCCC
1.81E-05	12520	304	0.669603524	0.02428115	0.02428115	TF:M07040	TF	Factor: GKLF; motif: NNRRGRRNGNSNNN
2.21E-05	4842	145	0.31938326	0.029946303	0.029946303	TF:M00938	TF	Factor: E2F-1; motif: TTGGCGCGRAANNGNM
2.64E-05	8311	220	0.484581498	0.026470942	0.026470942	TF:M07395	TF	Factor: Sp1; motif: NGGGGCGGGGN
4.53E-05	16802	379	0.834801762	0.022556838	0.022556838	TF:M01240	TF	Factor: BEN; motif: CAGCGRNV
4.98E-05	8032	213	0.469162996	0.026518924	0.026518924	TF:M00196	TF	Factor: Sp1; motif: NGGGGGCGGGGYN
7.60E-05	2861	96	0.211453744	0.033554701	0.033554701	TF:M01783_1	TF	Factor: SP2; motif: GGGCGGGAC; match class: 1
0.00011291	10172	255	0.561674009	0.025068816	0.025068816	TF:M02090	TF	Factor: E2F-4; motif: GCGGGAAANA
0.000170846	9763	246	0.54185022	0.025197173	0.025197173	TF:M00444	TF	Factor: VDR; motif: GGGKNARNRRGGWSA
0.000292576	6543	178	0.392070485	0.027204646	0.027204646	TF:M00915	TF	Factor: AP-2; motif: SNNNCCNCAGGCN
0.000366545	7219	192	0.422907489	0.026596482	0.026596482	TF:M01588	TF	Factor: GKLF; motif: GCCMCRCCCNNN
0.00042582	6717	181	0.398678414	0.026946554	0.026946554	TF:M07277	TF	Factor: BTEB2; motif: RGGGNGKGGN
0.000467103	5712	159	0.350220264	0.027836134	0.027836134	TF:M00245	TF	Factor: Egr-3; motif: NTGCGTGGGCGK
0.000502669	14091	327	0.720264317	0.023206302	0.023206302	TF:M00378_1	TF	Factor: Pax-4; motif: NNNNNYCACCCB; match class: 1
0.000529995	5406	152	0.334801762	0.028116907	0.028116907	TF:M07354	TF	Factor: Egr-1; motif: GCGGGGGCGG
0.000616662	19137	413	0.90969163	0.02158123	0.02158123	TF:M00378	TF	Factor: Pax-4; motif: NNNNNYCACCCB
0.000805268	6777	181	0.398678414	0.026707983	0.026707983	TF:M08867	TF	Factor: AP2; motif: GCCYGSGGSN
0.001129255	10059	248	0.546255507	0.024654538	0.024654538	TF:M05302_1	TF	Factor: REST; motif: NCTRGTKGCCCCCGYCC; match class: 1
0.001210987	5889	161	0.354625551	0.027339107	0.027339107	TF:M03893	TF	Factor: WT1; motif: GNGGGGGCGGGG
0.001417836	7780	201	0.442731278	0.025835476	0.025835476	TF:M07461	TF	Factor: KLF; motif: GGGNGGGG
0.001440966	5133	144	0.317180617	0.02805377	0.02805377	TF:M08878	TF	Factor: EGR; motif: CGCCCCCGCNN
0.001470581	6091	165	0.363436123	0.027089148	0.027089148	TF:M02089_1	TF	Factor: E2F-3; motif: GGCGGGN; match class: 1
0.001548721	6420	172	0.378854626	0.026791277	0.026791277	TF:M01241	TF	Factor: BEN; motif: CWGCGAYA
0.00157747	7983	205	0.45154185	0.025679569	0.025679569	TF:M00931	TF	Factor: Sp1; motif: GGGGCGGGGC
0.001746395	5150	144	0.317180617	0.027961165	0.027961165	TF:M00706	TF	Factor: TFII-I; motif: RGAGGKAGG
0.001814418	3659	110	0.242290749	0.030062859	0.030062859	TF:M00196_1	TF	Factor: Sp1; motif: NGGGGGCGGGGYN; match class: 1
0.002237642	7160	187	0.411894273	0.026117318	0.026117318	TF:M07397	TF	Factor: ZBP89; motif: CCCCKCCCCCNN
0.002426909	5679	155	0.341409692	0.027293538	0.027293538	TF:M03567	TF	Factor: Sp2; motif: NYSGCCCCGCCCCCY
0.002515562	8760	220	0.484581498	0.025114155	0.025114155	TF:M07250	TF	Factor: E2F-1; motif: NNNSSCGCSAANN
0.002802004	3822	113	0.248898678	0.029565672	0.029565672	TF:M01972	TF	Factor: EGR-1; motif: TGCGTGGGCGK
0.002956876	7426	192	0.422907489	0.025855104	0.025855104	TF:M00695	TF	Factor: ETF; motif: GVGGMGG
0.003631906	15574	350	0.77092511	0.022473353	0.022473353	TF:M05302	TF	Factor: REST; motif: NCTRGTKGCCCCCGYCC
0.003761952	14968	339	0.746696035	0.022648316	0.022648316	TF:M07289	TF	Factor: GKLF; motif: NNNRGGNGNGGSN
0.003957576	8468	213	0.469162996	0.025153519	0.025153519	TF:M00649	TF	Factor: MAZ; motif: GGGGAGGG
0.004101484	5092	141	0.310572687	0.027690495	0.027690495	TF:M00246	TF	Factor: Egr-2; motif: NTGCGTRGGCGK
0.004194716	7130	185	0.407488987	0.025946704	0.025946704	TF:M01047_1	TF	Factor: AP-2alphaA; motif: ANMGCCTNAGGCKNT; match class: 1
0.004194716	7130	185	0.407488987	0.025946704	0.025946704	TF:M01047	TF	Factor: AP-2alphaA; motif: ANMGCCTNAGGCKNT
0.004211944	8621	216	0.475770925	0.025055098	0.025055098	TF:M07261	TF	Factor: LKLF; motif: GGGGTGGKSN
0.004299339	5596	152	0.334801762	0.027162259	0.027162259	TF:M01857	TF	Factor: AP-2alpha; motif: NGCCYSNNGSN
0.004797337	3909	114	0.251101322	0.029163469	0.029163469	TF:M00243	TF	Factor: Egr-1; motif: WTGCGTGGGCGK
0.005055925	6211	165	0.363436123	0.02656577	0.02656577	TF:M01303	TF	Factor: SP1; motif: GGGGYGGGGNS
0.005450715	4938	137	0.301762115	0.027744026	0.027744026	TF:M07380_1	TF	Factor: E2F-4; motif: NTTTCSCGCC; match class: 1
0.006760477	5594	151	0.332599119	0.026993207	0.026993207	TF:M01219	TF	Factor: SP1:SP3; motif: CCSCCCCCYCC
0.008462519	2472	79	0.174008811	0.031957929	0.031957929	TF:M03807_1	TF	Factor: SP2; motif: GNNGGGGGCGGGGSN; match class: 1
0.008971146	2476	79	0.174008811	0.0319063	0.0319063	TF:M07277_1	TF	Factor: BTEB2; motif: RGGGNGKGGN; match class: 1
0.011444928	2658	83	0.182819383	0.031226486	0.031226486	TF:M01588_1	TF	Factor: GKLF; motif: GCCMCRCCCNNN; match class: 1
0.011663891	7814	197	0.433920705	0.025211159	0.025211159	TF:M00008	TF	Factor: Sp1; motif: GGGGCGGGGT
0.012188156	8254	206	0.453744493	0.024957596	0.024957596	TF:M00932	TF	Factor: Sp1; motif: NNGGGGCGGGGNN
0.01651947	7326	186	0.40969163	0.025389025	0.025389025	TF:M00189	TF	Factor: AP-2; motif: MKCCCSCNGGCG
0.018889239	13591	310	0.682819383	0.022809212	0.022809212	TF:M00360	TF	Factor: Pax-3; motif: TCGTCACRCTTHM
0.019974983	4926	134	0.295154185	0.027202598	0.027202598	TF:M08875	TF	Factor: E2F; motif: NNTTTCGCGCN
0.02083415	13763	313	0.689427313	0.022742135	0.022742135	TF:M00327	TF	Factor: Pax-3; motif: NNNNNNCGTCACGSTYNNNNN
0.02159602	6269	163	0.359030837	0.026000957	0.026000957	TF:M00470	TF	Factor: AP-2gamma; motif: GCCYNNGGS
0.021706825	9949	239	0.526431718	0.024022515	0.024022515	TF:M07289_1	TF	Factor: GKLF; motif: NNNRGGNGNGGSN; match class: 1
0.022096293	3953	112	0.246696035	0.028332912	0.028332912	TF:M07395_1	TF	Factor: Sp1; motif: NGGGGCGGGGN; match class: 1
0.035984502	3428	99	0.218061674	0.028879813	0.028879813	TF:M00933_1	TF	Factor: Sp1; motif: CCCCGCCCCN; match class: 1
0.038511351	2046	66	0.145374449	0.032258065	0.032258065	TF:M01273	TF	Factor: SP4; motif: SCCCCGCCCCS
0.039296697	826	34	0.074889868	0.041162228	0.041162228	TF:M03563_1	TF	Factor: RelA-p65; motif: GGGANTTTCCNN; match class: 1
0.004486053	31	6	0.088235294	0.193548387	0.193548387	WP:WP1289	WP	Type II interferon signaling (IFNG)
